# Supplementary material for: The Contribution of Increased Gamma Band Connectivity to Visual Non-Verbal Reasoning in Autistic Children: A MEG Study
Source: PLoS One. 2016 Sep 15;11(9):e0163133. doi: 10.1371/journal.pone.0163133 (PMC5025179; doi:10.1371/journal.pone.0163133)
Supplement: S1 Dataset — (XLSX) [file pone.0163133.s001.xlsx]

## Sheet: From Left Occipital
ImCoh in alpha band	Sensor1 and seed sensor	Sensor2 and seed sensor	Sensor3 and seed sensor	Sensor4 and seed sensor	Sensor5 and seed sensor	Sensor6 and seed sensor	Sensor7 and seed sensor	Sensor8 and seed sensor	Sensor9 and seed sensor	Sensor10 and seed sensor	Seed to Seed = 0	Sensor12 and seed sensor	Sensor13 and seed sensor	Sensor14 and seed sensor	Sensor15 and seed sensor	Sensor16 and seed sensor	Sensor17 and seed sensor	Sensor18 and seed sensor	Sensor19 and seed sensor	Sensor20 and seed sensor	Sensor21 and seed sensor	Sensor22 and seed sensor	Sensor23 and seed sensor	Sensor24 and seed sensor	Sensor25 and seed sensor	Sensor26 and seed sensor	Sensor27 and seed sensor	Sensor28 and seed sensor	Sensor29 and seed sensor	Sensor30 and seed sensor	Sensor31 and seed sensor	Sensor32 and seed sensor	Sensor33 and seed sensor	Sensor34 and seed sensor	Sensor35 and seed sensor	Sensor36 and seed sensor	Sensor37 and seed sensor	Sensor38 and seed sensor	Sensor39 and seed sensor	Sensor40 and seed sensor	Sensor41 and seed sensor	Sensor42 and seed sensor	Sensor43 and seed sensor	Sensor44 and seed sensor	Sensor45 and seed sensor	Sensor46 and seed sensor	Sensor47 and seed sensor	Sensor48 and seed sensor	Sensor49 and seed sensor
AS No1	0.0140269	0.00688311	0.0161104	0.0165955	0.0170757	0.0120746	0.0366704	0.0297368	0.00278601	0.0269215	0	0.0324594	0.0372272	0.0230521	0.0347239	0.0284407	0.0286428	0.0188112	0.0284227	0.0200067	0.00646309	0.032069	0.0236594	0.0411272	0.0136929	0.0206589	0.0186432	0.0215283	0.0252664	0.0172777	0.0401295	0.0456928	0.0271987	0.0585578	0.0412874	0.0430436	0.022857	0.014561	0.0256006	0.0323473	0.0287589	0.00349901	0.0335296	0.028855	0.00955029	0.0282525	0.0197856	0.00856021	0.0155312
AS No2	0.0124957	0.0236144	0.0237194	0.0106824	0.0163605	0.0221066	0.018093	0.0189703	0.0163965	0.00752014	0	0.0125437	0.00390202	0.0112475	0.0268064	0.0214553	0.00720912	0.0132708	0.0066161	0.00887723	0.00654609	0.0101213	0.0163725	0.0173547	0.00991633	0.0164355	0.00565606	0.0116525	0.0191503	0.00731613	0.0110324	0.00654909	0.00650309	0.00412702	0.0103614	0.0265943	0.0186612	0.0127827	0.0129557	0.0248251	0.0249452	0.00958429	0.0209381	0.020811	0.00926527	0.0120896	0.0119116	0.00880923	0.0121616
AS No3	0.00581907	0.0265723	0.0114015	0.00606707	0.0223997	0.0331832	0.029977	0.0305705	0.00870022	0.00941628	0	0.0108384	0.0255686	0.0120446	0.00541705	0.0230711	0.0190593	0.0297288	0.0141269	0.00643609	0.0161764	0.00945928	0.0108804	0.0153802	0.0096433	0.0165795	0.0123916	0.0147871	0.00783416	0.0226469	0.0129537	0.020688	0.0200677	0.0254275	0.0267224	0.0138749	0.0113555	0.0195445	0.0268094	0.0184211	0.0124786	0.0178989	0.0157643	0.0137139	0.0128817	0.0128807	0.00482704	0.00573306	0.0109794
AS No4	0.014208	0.0121396	0.0151792	0.0165785	0.0225478	0.0141139	0.00540605	0.0129017	0.00551806	0.0250122	0	0.00363802	0.0218215	0.0138429	0.014181	0.0158213	0.0083692	0.0141109	0.00346201	0.00566006	0.00693111	0.0174818	0.00765015	0.0149461	0.00993833	0.00311701	0.0238795	0.0195185	0.0280283	0.0264021	0.0255075	0.0210821	0.014556	0.0125087	0.0121776	0.0112225	0.00934127	0.0204008	0.0133098	0.0101033	0.001985	0.0153022	0.0101774	0.00912025	0.0184151	0.0127077	0.00952429	0.0110314	0.0120506
AS No5	0.00927027	0.0127847	0.0133228	0.0138109	0.0115095	0.014544	0.0198556	0.0139589	0.0239246	0.0155413	0	0.0234863	0.0205189	0.0153782	0.00579506	0.0245609	0.00828119	0.0108634	0.0131128	0.00834619	0.0102504	0.022866	0.0105904	0.00752014	0.00894824	0.020884	0.0223097	0.0121666	0.0202158	0.0118726	0.00856321	0.0168436	0.0148611	0.0134348	0.0121226	0.00291201	0.00396902	0.00435103	0.00524805	0.00276701	0.0112915	0.0138139	0.00558606	0.00683411	0.0128727	0.00704512	0.0103384	0.0101593	0.0157843
AS No6	0.00988532	0.0186222	0.0116145	0.0108304	0.0148221	0.0217344	0.00974131	0.0197836	0.00598707	0.00440403	0	0.0156423	0.0160844	0.00860821	0.0115835	0.0128677	0.00291001	0.00868922	0.00526005	0.00778216	0.00985232	0.0096853	0.00468903	0.0103934	0.00873922	0.00799817	0.00745014	0.0156413	0.00585007	0.00735213	0.0123966	0.014336	0.00864922	0.0141769	0.0149631	0.0101473	0.0293444	0.0084682	0.0121156	0.020719	0.0338019	0.00323101	0.0114415	0.0164395	0.0109464	0.0155332	0.00805017	0.0109264	0.00397402
AS No7	0.0209811	0.0120106	0.00707912	0.00773715	0.0223437	0.0315945	0.0166365	0.0477462	0.0622282	0.0141339	0	0.0124486	0.00464803	0.002431	0.0131218	0.0221166	0.0213252	0.0162444	0.0253164	0.0341773	0.0177459	0	0.0132768	0.0220656	0.0183281	0.0167776	0.0254445	0.0193914	0.00875122	0.0119376	0.0271827	0.0245469	0.0130017	0.0190983	0.0221206	0.0151612	0.0277631	0.0175798	0.0135738	0.0188832	0.014433	0.0169406	0.0173287	0.0153422	0.0281344	0.0216224	0.0188782	0.0206039	0.0140439
AS No8	0.0401936	0.032991	0.0123656	0.0166685	0.0317186	0.0440344	0.0402347	0.0408086	0.028794	0.0259768	0	0.0218175	0.0108574	0.0291723	0.0393763	0.0495786	0.0254055	0.022957	0.0359935	0.0328548	0.018071	0.0231741	0.0379722	0.0364481	0.00492004	0.00938928	0.0260469	0.031086	0.0272507	0.0123076	0.00930827	0.0113365	0.0133298	0.0216674	0.0640083	0.0571351	0.0503555	0.0204158	0.0240226	0.0364351	0.0233022	0.0152542	0.0315425	0.0240156	0.0114405	0.014454	0.0155613	0.00984432	0.0130527
AS No9	0.0202598	0.02084	0.0129217	0.014186	0.0202728	0.0216704	0.0311501	0.0161304	0.0242317	0.0150941	0	0.0122346	0.0118055	0.0217794	0.00734313	0.020848	0.018055	0.0216444	0.0160764	0.00641909	0.0164685	0.00600807	0.00715512	0.0125927	0.00588807	0.0114625	0.00817818	0.0272197	0.0257347	0.0220296	0.00915826	0.0237515	0.0374455	0.0319459	0.0202798	0.00576506	0.0344797	0.0397579	0.0265883	0.0299069	0.0267424	0.0220686	0.0373804	0.0291513	0.0222997	0.0240516	0.0135608	0.0170126	0.0168686
AS No10	0.0562803	0.0489942	0.0294365	0.0375887	0.0233673	0.0114275	0.01819	0.032106	0.0138389	0.00779016	0	0.00773415	0.0151091	0.00498104	0.00977831	0.00879223	0.0108324	0.0301742	0.0260509	0.0502342	0.0222757	0.0198216	0.0221356	0.0224688	0.018319	0.018213	0.00609508	0.0367555	0.0384539	0.0258888	0.028871	0.0314093	0.0190853	0.0354889	0.0175198	0.0115775	0.0189893	0.0109474	0.0294015	0.0243878	0.0240616	0.0150521	0.024675	0.0219415	0.0329419	0.028902	0.0264101	0.0194314	0.0156693
AS No11	0.014293	0.0136809	0.0127647	0.0172537	0.0177609	0.0161094	0.0274399	0.0259738	0.0125647	0.0141709	0	0.00707512	0.0165045	0.00538605	0.0113355	0.00571506	0.00959529	0.0139829	0.0171687	0.0171737	0.0101413	0.0120196	0.0111795	0.0191733	0.0198186	0.0138379	0.0154212	0.0125357	0.018291	0.00779016	0.0136448	0.0230971	0.0122146	0.0209301	0.0152822	0.00568806	0.0118996	0.00878923	0.0296927	0.03212	0.034737	0.0139399	0.0102844	0.0172257	0.0109254	0.0100803	0.00614208	0.0134288	0.0159574
AS No12	0.0127757	0.00695711	0.00951129	0.0214443	0.0188012	0.014219	0.00303901	0.00814218	0.00918426	0.00766815	0	0.00502804	0.0212752	0.00590207	0.0113335	0.0259548	0.0214683	0.0163785	0.0163515	0.0164915	0.0177979	0.022939	0.0217134	0.0124126	0.0214173	0.0265202	0.00896924	0.0220996	0.0244629	0.00643709	0.0251853	0.0293825	0.02089	0.0165515	0.0269835	0.0120526	0.00771315	0.0235594	0.0194424	0.029965	0.0179349	0.0316596	0.0172387	0.0207	0.0245589	0.0224528	0.0323733	0.0206009	0.0166225
AS No13	0.0121336	0.0106674	0.0115565	0.0291262	0.00740914	0.0108484	0.0158183	0.0174268	0.0200707	0.00829419	0	0.0118426	0.0176448	0.002434	0.00657309	0.0067291	0.00567606	0.00784516	0.00465103	0.00479104	0.0141459	0.00272301	0.00930527	0.00808218	0.0139229	0.0187682	0.0172657	0.0116585	0.0161914	0.020748	0.0274939	0.0292093	0.0220666	0.0115115	0.00689811	0.0136979	0.0150981	0.0188332	0.0263041	0.0177599	0.018203	0.00775416	0.0139739	0.0151602	0.00569606	0.00985532	0.0103074	0.00692411	0.00826419
AS No14	0.0161154	0.0130037	0.0149431	0.0155062	0.0124796	0.0150421	0.0110074	0.0301782	0.0104504	0.00383702	0	0.0102764	0.00695111	0.00940528	0.0213783	0.0162814	0.0067931	0.00917126	0.0066391	0.00480404	0.0148021	0.0102634	0.0096033	0.00622108	0.00828219	0.0176308	0.00908225	0.0117595	0.00541705	0.0125117	0.0149551	0.0124166	0.0173707	0.0134868	0.0100883	0.00879023	0.0100703	0.0135048	0.020725	0.00982332	0.00624708	0.0316205	0.00972531	0.00507304	0.0178079	0.0132448	0.0185531	0.0109234	0.00999333
AS No15	0.022826	0.0190153	0.0169206	0.0188902	0.0212232	0.0210461	0.0109814	0.0198586	0.0187692	0.0136729	0	0.00944028	0.0202958	0.0167336	0.0108834	0.0167906	0.00897924	0.0101353	0.0165045	0.0118856	0.0158343	0.0221316	0.00888023	0.0111945	0.0184511	0.0111225	0.0128897	0.0109124	0.0250863	0.0120496	0.0191123	0.0243138	0.018028	0.0277992	0.0226759	0.0199416	0.0193274	0.0166245	0.0217454	0.0214003	0.0197416	0.0124776	0.0122226	0.0114395	0.0132278	0.0138849	0.0148411	0.0103964	0.00774916
AS No16	0.0165995	0.0171027	0.0326546	0.0252243	0.0167386	0.0119626	0.0395586	0.020822	0.022941	0.0259618	0	0.0291232	0.0290792	0.0122696	0.0440615	0.0153862	0.0106244	0.0103054	0.00718212	0.00710912	0.0148241	0.0067461	0.00574906	0.0108114	0.00498304	0.00953229	0.0210851	0.020879	0.0277331	0.0215223	0.0279983	0.0383548	0.0128337	0.0203688	0.0193074	0.0286568	0.00868322	0.0101253	0.0196865	0.0252384	0.0202778	0.0116755	0.0127947	0.0161634	0.0083972	0.0114125	0.00577006	0.0096713	0.0161484
AS No17	0.0365743	0.0154482	0.0306546	0.0169356	0.0231781	0.0322822	0.0175358	0.0233412	0.0247781	0.0167336	0	0.0260599	0.0173127	0.0166775	0.018068	0.0287589	0.0176938	0.0150011	0.014315	0.0250232	0.0215093	0.0154792	0.0259648	0.0244098	0.0139779	0.0104184	0.00282801	0.00882223	0.0199707	0.00578706	0.0083702	0.0279062	0.00768015	0.0168266	0.00894224	0.0218235	0.0281374	0.00775816	0.0134298	0.0124376	0.0169506	0.00718612	0.0101784	0.0110875	0.00723213	0.0112635	0.0067261	0.0244068	0.0111435
AS No18	0.0111355	0.0118466	0.00586007	0.0156203	0.0105274	0.0156223	0.0136478	0.00868622	0.00879723	0.00365102	0	0.0106104	0.00556706	0.00648709	0.0084112	0.0122966	0.0155993	0.0194765	0.014583	0.00693511	0.0176298	0.0203828	0.014551	0.0287249	0.0169106	0.0257967	0.0157803	0.0215583	0.0105874	0.0351625	0.022989	0.00723913	0.0176158	0.0191293	0.0200487	0.00898024	0.0121216	0.00920926	0.0216864	0.0149251	0.00797117	0.0162504	0.0234423	0.0108464	0.0103224	0.0131638	0.0118316	0.0328578	0.0260139
TD No1	0.0210141	0.0195165	0.0178999	0.0121786	0.0134068	0.00522405	0.0114395	0.0114965	0.0157063	0.00983632	0	0.0131698	0.020892	0.00644109	0.00753214	0.00800817	0.0212772	0.0128217	0.00945728	0.0128257	0.0104364	0.00960029	0.00481904	0.00979431	0.0136348	0.0111675	0.00801717	0.0154102	0.031056	0.0129427	0.00399202	0.0195285	0.0132398	0.0221556	0.0186572	0.0162804	0.0153382	0.00993833	0.0158703	0.0239726	0.0248931	0.00476004	0.0221386	0.0239896	0.00564906	0.024734	0.0150751	0.0130337	0.00612208
TD No2	0.0214383	0.0176068	0.00826619	0.0130037	0.0319198	0.0163014	0.0268795	0.0157113	0.0105354	0.00465503	0	0.0103454	0.0115925	0.00685811	0.0265682	0.0176908	0.0124196	0.0131528	0.0155583	0.0290982	0.00683011	0.0112655	0.0179769	0.0214333	0.0104074	0.0103984	0.0117785	0.0121966	0.0157943	0.0177579	0.0101493	0.00623408	0.0203268	0.00950729	0.0141499	0.0327657	0.0153622	0.0230781	0.022906	0.0201037	0.0222197	0.0259188	0.0150251	0.0233222	0.0189843	0.0163595	0.0220636	0.0104584	0.0192384
TD No3	0.00717012	0.0223337	0.0162204	0.0243748	0.0220536	0.0332643	0.032062	0.0203618	0.00902224	0.0157143	0	0.0225718	0.0176228	0.0153572	0.0178469	0.00512904	0.0158733	0.0289671	0.0200367	0.0151352	0.0185701	0.0160074	0.0132618	0.0176298	0.0066561	0.0125427	0.0177249	0.0155302	0.0126737	0.0189923	0.0140839	0.014549	0.0186452	0.00718912	0.0118125	0.0107894	0.0119376	0.0133958	0.0205529	0.0118656	0.00863321	0.0162624	0.0177359	0.0107144	0.0177499	0.0153922	0.0154622	0.00463203	0.0127907
TD No4	0.0259588	0.00982432	0.0348461	0.0171947	0.0122326	0.0184881	0.0333784	0.0240316	0.0261039	0.00566206	0	0.0260219	0.032082	0.0439964	0.0253554	0.0285127	0.00582307	0.0245169	0.0216254	0.0184721	0.00934227	0.014607	0.0200877	0.01811	0.0219975	0.0240586	0.0201687	0.00953329	0.0121176	0.0266933	0.0138179	0.0224568	0.0251273	0.0423102	0.0423212	0.0628486	0.0354959	0.0237305	0.0266343	0.0265142	0.0529956	0.0380554	0.0211752	0.0506042	0.0349753	0.0365683	0.0304184	0.020831	0.0211722
TD No5	0.0121456	0.0125477	0.0233462	0.0164295	0.0342374	0.024647	0.018039	0.0245559	0.0184771	0.0111625	0	0.00998833	0.00410502	0.0154722	0.0290131	0.0137329	0.0126687	0.00978731	0.0129367	0.0121876	0.0165225	0.0129997	0.0219145	0.018194	0.0204759	0.018215	0.00954629	0.0298138	0.0127167	0.0222627	0.0235313	0.00945328	0.0149221	0.0148191	0.00834819	0.0189253	0.0193614	0.0109524	0.0187572	0.0240266	0.00759715	0.00792017	0.00562806	0.00402502	0.00479704	0.0162554	0.0199727	0.0250532	0.0195125
TD No6	0.00873222	0.0172257	0.0151642	0.0179599	0.0260619	0.0170837	0.0126187	0.0255716	0.0186322	0.0150151	0	0.00897624	0.0210091	0.0245239	0.024679	0.0354548	0.0109054	0.0204278	0.0255726	0.0289231	0.0109774	0.00823819	0.00886723	0.0105884	0.0165045	0.0125967	0.00827419	0.0100663	0.0449613	0.014194	0.0162594	0.00762515	0.0167386	0.0122136	0.0216574	0.01826	0.0139619	0.0120036	0.0106044	0.0152712	0.0197766	0.0168796	0.0127507	0.0214083	0.01808	0.0267424	0.0115685	0.0254545	0.0165585
TD No7	0.0349692	0.0476129	0.0381395	0.0440855	0.0265562	0.0390719	0.0404851	0.0475588	0.022966	0.0096103	0	0.0103334	0.0220586	0.0131148	0.0126507	0.00713512	0.0199306	0.0292183	0.0200847	0.0273188	0.0115775	0.0107954	0.0171867	0.0261109	0.00698311	0.0110585	0.0129957	0.0274319	0.0198196	0.0096443	0.0292964	0.0234883	0.0253404	0.0268364	0.0186232	0.0218135	0.0178369	0.0237675	0.022823	0.0356601	0.0282195	0.024668	0.0303493	0.0363881	0.0187282	0.00937227	0.0195905	0.0102914	0.0125427
TD No8	0.033018	0.0285798	0.014482	0.0131017	0.0307107	0.0134268	0.0130617	0.014373	0.0170376	0.0126187	0	0.001137	0.0328288	0.0112605	0.00375402	0.00900624	0.0213172	0.0173037	0.0178259	0.0344967	0.0113555	0.00875422	0.0173777	0.0205599	0.00922826	0.00931127	0.0157203	0.0179419	0.0198296	0.0211091	0.0131708	0.0213012	0.020838	0.027635	0.0243118	0.0186031	0.00868522	0.0293674	0.0188612	0.0177409	0.0103034	0.0253054	0.022854	0.0127657	0.00973831	0.0100353	0.0110875	0.0101093	0.00616908
TD No9	0.0164035	0.0133838	0.00525005	0.00628508	0.0205049	0.0204729	0.00826619	0.0122116	0.0115595	0.022824	0	0.0190223	0.0163815	0.0136769	0.0130337	0.0102734	0.00646609	0.00327201	0.00902224	0.0165685	0.0131858	0.0120096	0.0108674	0.00985332	0.020875	0.00975631	0.0114475	0.00712112	0.0293334	0.00740614	0.00920326	0.0191113	0.0170687	0.0319429	0.024603	0.0234013	0.0113655	0.01418	0.0156363	0.0119636	0.0161984	0.0122836	0.0106884	0.0153712	0.0151402	0.0201197	0.0136288	0.0298959	0.00884123
TD No10	0.0215253	0.0253074	0.0185341	0.0174308	0.0279653	0.0204989	0.00612608	0.00431103	0.0283346	0.0205449	0	0.00528505	0.00901524	0.00614508	0.0141239	0.0265602	0.00821418	0.0126277	0.0169446	0.0269605	0.00580107	0.00502804	0.0178429	0.0171947	0.00694011	0.01452	0.0311741	0.0163875	0.0197986	0.0193634	0.0192844	0.0107734	0.0129467	0.0179989	0.0107924	0.0252744	0.0178659	0.0129957	0.0147831	0.0209931	0.0287479	0.0146661	0.0122026	0.020773	0.00915626	0.0133608	0.00796017	0.0122856	0.0134828
TD No11	0.0251333	0.0298589	0.0200947	0.0141439	0.02999	0.0496538	0.0313292	0.0227679	0.00736313	0.0165805	0	0.00748714	0.00645009	0.0173858	0.0193324	0.0115435	0.00889623	0.00786616	0.0112055	0.00628208	0.00357902	0.00596107	0.00734413	0.0197035	0.0150591	0.0156253	0.014552	0.0115415	0.0171547	0.0169636	0.0248391	0.0109544	0.0253754	0.0172547	0.0170226	0.0244088	0.0211832	0.0106684	0.00580607	0.0238395	0.0191934	0.0107014	0.014535	0.0213903	0.00815218	0.0084012	0.00813718	0.00802517	0.00893024
TD No12	0.0158573	0.0206819	0.0115795	0.0183881	0.0119496	0.0175978	0.0139849	0.0159654	0.0190563	0.0165085	0	0.0155142	0.022975	0.0149001	0.0272387	0.0216384	0.0234613	0.0169366	0.0266763	0.0175498	0.0104514	0.00900324	0.0176468	0.030036	0.0204919	0.00487704	0.0096363	0.0107644	0.0159233	0.0152652	0.0151292	0.0148811	0.0117045	0.0344036	0.0452889	0.0291473	0.0146791	0.0125737	0.0153492	0.0215503	0.014461	0.0116625	0.00955629	0.0119946	0.00764615	0.0168916	0.0119136	0.0104984	0.00755714
TD No13	0.0109524	0.00737113	0.0177789	0.0215563	0.0124926	0.0199787	0.0244339	0.0156103	0.0119556	0.0126647	0	0.0185231	0.0173647	0.0233242	0.0123146	0.0117955	0.00829019	0.0127167	0.0328498	0.0183231	0.0169986	0.014181	0.0128347	0.0203178	0.0215703	0.0116215	0.0212542	0.0307927	0.0190603	0.0119606	0.0186081	0.0201757	0.0205879	0.0170176	0.0066061	0.0128297	0.0266503	0.0138979	0.00916826	0.00829219	0.0066101	0.0140009	0.00917426	0.00744014	0.0198446	0.0135818	0.0137979	0.0167026	0.00939628
TD No14	0.0157603	0.00478704	0.00798017	0.0138999	0.0236724	0.00985832	0.0117465	0.0156473	0.00685211	0.00820718	0	0.0216624	0.020898	0.0255105	0.0239786	0.0194565	0.0165585	0.014476	0.00443603	0.0136458	0.0154632	0.00396302	0.00855621	0.0323273	0.00829819	0.00681211	0.0067201	0.00541805	0.0233342	0.00913525	0.00432303	0.0166675	0.0109884	0.00817418	0.0138119	0.0220116	0.014339	0.00647909	0.00815618	0.014517	0.00910725	0.0155132	0.00954129	0.00776916	0.0130657	0.00930027	0.0123826	0.0107944	0.0115695
TD No15	0.0188682	0.0158683	0.0166405	0.0161674	0.0172897	0.0214893	0.0227449	0.0197326	0.01819	0.0126367	0	0.0271637	0.0121616	0.0110244	0.018167	0.00443703	0.0133288	0.00740014	0.0067801	0.0212242	0.0162964	0.0123826	0.0267584	0.0168486	0.0185531	0.0155443	0.0323663	0.0298258	0.0231331	0.0214443	0.0238985	0.018119	0.0126777	0.0115045	0.0173467	0.00995933	0.00937627	0.0235884	0.0223337	0.0140049	0.00809718	0.0214643	0.0187022	0.0126267	0.0155272	0.0104804	0.0114455	0.0160684	0.0119236
TD No16	0.0346809	0.0276661	0.0297338	0.0190013	0.0392471	0.0472	0.0424535	0.0266033	0.0191764	0.0132298	0	0.0460946	0.0173998	0.027563	0.0633195	0.0117785	0.0115625	0.0102084	0.00635709	0.0216214	0.0106174	0.0123436	0.0185301	0.0418735	0.0185471	0.018285	0.020731	0.0319579	0.0248921	0.0167156	0.0162004	0.0286729	0.0239526	0.0215383	0.0283406	0.034771	0.0124676	0.0204098	0.0110304	0.0226619	0.0220576	0.0200257	0.0124776	0.0157053	0.00808318	0.00587807	0.00525105	0.0101904	0.0198046
TD No17	0.0166155	0.0187702	0.0310129	0.0231331	0.0340972	0.0334645	0.0309158	0.0158263	0.0205099	0.0167976	0	0.0163114	0.0306046	0.0152362	0.0165095	0.0190333	0.00513505	0.0119126	0.00788416	0.0114125	0.0147991	0.00707512	0.0196975	0.0279953	0.020852	0.00540805	0.0168306	0.0213733	0.0200457	0.00727913	0.0280263	0.0177079	0.0114325	0.0418855	0.0238175	0.0108124	0.0171207	0.0110525	0.0204138	0.0126947	0.00946428	0.0167866	0.0185081	0.0203118	0.0169856	0.0251663	0.0223837	0.026191	0.0120196
TD No18	0.0292934	0.0318598	0.0110795	0.0211221	0.022926	0.0335886	0.0306146	0.0379392	0.037839	0.0242888	0	0.0366174	0.0134028	0.0177429	0.0126387	0.0217354	0.00309801	0.0155373	0.0380353	0.0274989	0.0147811	0.0220025	0.0236074	0.0148001	0.0148741	0.0201987	0.0176278	0.0171427	0.0226929	0.0123036	0.0107944	0.0108964	0.0133318	0.0111615	0.0067551	0.0110074	0.00702912	0.0174308	0.0155563	0.0111595	0.0209811	0.0154752	0.0212182	0.0219745	0.0137989	0.0340371	0.0101273	0.0103594	0.0149821
ImCoh in beta band	Sensor1 and seed sensor	Sensor2 and seed sensor	Sensor3 and seed sensor	Sensor4 and seed sensor	Sensor5 and seed sensor	Sensor6 and seed sensor	Sensor7 and seed sensor	Sensor8 and seed sensor	Sensor9 and seed sensor	Sensor10 and seed sensor	Seed to Seed = 0	Sensor12 and seed sensor	Sensor13 and seed sensor	Sensor14 and seed sensor	Sensor15 and seed sensor	Sensor16 and seed sensor	Sensor17 and seed sensor	Sensor18 and seed sensor	Sensor19 and seed sensor	Sensor20 and seed sensor	Sensor21 and seed sensor	Sensor22 and seed sensor	Sensor23 and seed sensor	Sensor24 and seed sensor	Sensor25 and seed sensor	Sensor26 and seed sensor	Sensor27 and seed sensor	Sensor28 and seed sensor	Sensor29 and seed sensor	Sensor30 and seed sensor	Sensor31 and seed sensor	Sensor32 and seed sensor	Sensor33 and seed sensor	Sensor34 and seed sensor	Sensor35 and seed sensor	Sensor36 and seed sensor	Sensor37 and seed sensor	Sensor38 and seed sensor	Sensor39 and seed sensor	Sensor40 and seed sensor	Sensor41 and seed sensor	Sensor42 and seed sensor	Sensor43 and seed sensor	Sensor44 and seed sensor	Sensor45 and seed sensor	Sensor46 and seed sensor	Sensor47 and seed sensor	Sensor48 and seed sensor	Sensor49 and seed sensor
AS No1	0.0130167	0.0172857	0.0121936	0.0111195	0.0165055	0.0197766	0.0195845	0.0176068	0.0123706	0.0131318	0	0.0200717	0.0130857	0.0105514	0.0167416	0.0108334	0.0177429	0.0152132	0.00745314	0.00802717	0.0135788	0.0130217	0.00793117	0.0149721	0.0140699	0.0135218	0.0194935	0.018036	0.0271497	0.0110535	0.0135058	0.0194234	0.0147541	0.0167156	0.0158583	0.0103214	0.00894824	0.0161594	0.0127947	0.0114795	0.0133048	0.0149611	0.0160864	0.0105234	0.0162954	0.0137859	0.0135328	0.0122746	0.0116025
AS No2	0.0117105	0.0148721	0.0106684	0.0120386	0.0189223	0.0119586	0.0148561	0.0201827	0.0169346	0.0103404	0	0.0133058	0.0169306	0.0129467	0.0195705	0.0196375	0.0141369	0.0161414	0.0171507	0.0160894	0.0149461	0.0179989	0.0133938	0.0150861	0.0209361	0.0184881	0.014337	0.0151692	0.0134398	0.0140299	0.0221106	0.0295526	0.0219975	0.0249652	0.0184701	0.0171667	0.0160104	0.0202338	0.0216094	0.0243618	0.0216814	0.00979531	0.0203758	0.0261349	0.0120736	0.0192894	0.0185771	0.0185981	0.0108534
AS No3	0.0136899	0.0147431	0.0187602	0.0174728	0.0161874	0.0224608	0.0160904	0.018319	0.0161174	0.0173647	0	0.0148001	0.0158833	0.0136148	0.0188132	0.0152082	0.018306	0.0209461	0.0148761	0.0121846	0.0123656	0.0141319	0.00802117	0.0123056	0.0119886	0.0129517	0.0136208	0.0130697	0.0257497	0.00747514	0.0171347	0.0171157	0.0200047	0.0121756	0.0118886	0.0199877	0.00852121	0.0172997	0.018296	0.0165715	0.0136398	0.0211762	0.018205	0.0140859	0.0173627	0.0134408	0.0151242	0.0125327	0.00987732
AS No4	0.0187262	0.0167466	0.0127387	0.00820218	0.0237805	0.0231461	0.0237895	0.0189963	0.0114645	0.00900824	0	0.0137599	0.0226479	0.014454	0.020895	0.0186692	0.0129097	0.0127417	0.0141439	0.014577	0.0108644	0.00793617	0.0123756	0.0205259	0.0115305	0.00927527	0.00990032	0.014412	0.0175978	0.0134828	0.0175848	0.0296747	0.0197516	0.0127327	0.0153132	0.0178529	0.0135938	0.0131508	0.00516305	0.0127957	0.0130137	0.014465	0.00936527	0.0149111	0.0114905	0.0115295	0.00885923	0.00982132	0.00820018
AS No5	0.0134318	0.0137329	0.018041	0.0130987	0.0114345	0.0119176	0.0152872	0.0249912	0.0129077	0.0131688	0	0.0163204	0.0237885	0.0195915	0.0178999	0.026198	0.0096463	0.00752714	0.0067381	0.0139009	0.0183611	0.0166695	0.0150901	0.014273	0.0139819	0.0163925	0.0161964	0.0152152	0.0129927	0.0115395	0.0119546	0.0169296	0.0116245	0.0140849	0.0201937	0.0120886	0.00836219	0.0139699	0.0146671	0.0110214	0.0105044	0.0137549	0.0116705	0.0128517	0.0127907	0.0101293	0.0102454	0.0110535	0.0130947
AS No6	0.0134868	0.0116725	0.0120546	0.0119966	0.0100323	0.0157063	0.0204408	0.0173387	0.0130607	0.0130847	0	0.0123296	0.0183531	0.0274969	0.0243878	0.0238265	0.0166395	0.0126877	0.0127387	0.00930927	0.0157643	0.0135018	0.00902124	0.0151252	0.0111125	0.00874422	0.00929827	0.0139179	0.0141299	0.0136108	0.00957529	0.0178659	0.0108474	0.0163685	0.0165485	0.0168136	0.0160834	0.00828119	0.0213923	0.0175948	0.0168336	0.0066991	0.0151612	0.0158593	0.0121916	0.0138549	0.0132518	0.0153762	0.0130057
AS No7	0.0137359	0.0168346	0.0187062	0.0239086	0.00992733	0.0104404	0.0191503	0.0223177	0.018287	0.0127387	0	0.014364	0.0199957	0.0203928	0.0133798	0.0256526	0.0100533	0.0120786	0.0112765	0.014503	0.0154312	0	0.014182	0.0137129	0.0136388	0.0186041	0.014222	0.0116415	0.0140759	0.0111765	0.0172597	0.0220706	0.0177589	0.0166805	0.0152922	0.0211692	0.0166355	0.018283	0.0157973	0.014345	0.0173147	0.014374	0.0195495	0.0114915	0.0147121	0.0164495	0.0209581	0.0120216	0.0130417
AS No8	0.0158013	0.0167856	0.0155222	0.0190883	0.0168156	0.0230851	0.0209681	0.0223917	0.0248171	0.0139819	0	0.027567	0.0202638	0.0135718	0.0250823	0.0278112	0.0115565	0.014566	0.0138179	0.0119606	0.00913625	0.0151332	0.0188552	0.0241007	0.0121396	0.0112535	0.0198776	0.0218985	0.0243518	0.0141689	0.0263281	0.0257897	0.0175188	0.0195505	0.0141349	0.0240126	0.0179599	0.0136338	0.0116365	0.0159554	0.0240146	0.014465	0.0149101	0.014357	0.0103054	0.00874122	0.0110054	0.0156963	0.014359
AS No9	0.0158423	0.0121446	0.0131578	0.0149211	0.0158413	0.0231942	0.0217104	0.0166075	0.0188262	0.0160834	0	0.0189033	0.0105784	0.014371	0.0219645	0.0202288	0.0107344	0.0125537	0.0185791	0.0184111	0.0129767	0.0151081	0.0176978	0.0121746	0.020811	0.0236884	0.0217104	0.0152002	0.0254705	0.0192754	0.0194074	0.0201417	0.0147601	0.014646	0.0157863	0.0193104	0.0210321	0.0110705	0.0177899	0.0157783	0.0189473	0.00723813	0.0160314	0.00952929	0.0096593	0.0141759	0.0106964	0.0171957	0.0231121
AS No10	0.0173918	0.0163655	0.0202168	0.014447	0.0231992	0.0249792	0.020758	0.0202138	0.0111635	0.0156173	0	0.0165125	0.0170797	0.0123556	0.0238555	0.0227119	0.0125327	0.0121296	0.0135038	0.0201917	0.0141099	0.00906525	0.00824119	0.0102694	0.0118926	0.00917626	0.0123876	0.0100893	0.0205999	0.02079	0.020854	0.0209171	0.0161034	0.0235534	0.0214573	0.02077	0.0170507	0.0162104	0.0136028	0.0230931	0.0206119	0.0163094	0.014514	0.0213362	0.0168326	0.0198496	0.0117685	0.00974231	0.014204
AS No11	0.014657	0.0153642	0.0163285	0.0190783	0.0171497	0.0225938	0.0217834	0.0135608	0.0175348	0.0127777	0	0.0225988	0.024635	0.0186612	0.0250252	0.0131648	0.0112185	0.0130667	0.0141389	0.0102654	0.0110915	0.0130117	0.00828019	0.0159594	0.00913325	0.0113955	0.0103814	0.0159053	0.0184111	0.0105604	0.014379	0.0244979	0.018271	0.026219	0.0365563	0.0216394	0.0114435	0.0113775	0.0202478	0.0183901	0.014608	0.0104544	0.0175348	0.0209231	0.0126417	0.0165655	0.0189843	0.0109414	0.0105344
AS No12	0.0172097	0.0157203	0.0121846	0.0112375	0.0184491	0.0215703	0.0239886	0.0316335	0.0119586	0.0199797	0	0.0295456	0.0188322	0.0284587	0.0245129	0.0212042	0.0109364	0.0136118	0.0173227	0.0173717	0.0151932	0.0156923	0.0130057	0.0195285	0.0184401	0.0190543	0.0106974	0.0116445	0.0194414	0.0116745	0.0111375	0.0106214	0.0127777	0.0124796	0.0221906	0.024698	0.0141469	0.0160984	0.0138769	0.0204579	0.018172	0.0151342	0.0129847	0.0167356	0.0133388	0.0129677	0.0122486	0.0127627	0.0114165
AS No13	0.0266393	0.0234483	0.0291943	0.0218215	0.0386833	0.0284887	0.0195715	0.0242347	0.0264582	0.0140559	0	0.0138629	0.0204118	0.0177779	0.0123816	0.0201767	0.0131318	0.0137549	0.0263981	0.0244649	0.0096383	0.014284	0.0241037	0.0396558	0.00942628	0.018166	0.0235964	0.0356261	0.0413906	0.0217844	0.0346589	0.0271677	0.0214983	0.0242337	0.0159554	0.0176188	0.0160234	0.0263581	0.0197986	0.018046	0.0163695	0.0110374	0.0202718	0.0161884	0.0104224	0.0198056	0.00881123	0.0109714	0.0136458
AS No14	0.0198556	0.018244	0.0151782	0.00896624	0.027528	0.0273518	0.0205229	0.0138599	0.0138089	0.0169046	0	0.0233763	0.0106044	0.0221046	0.0250763	0.0214453	0.0131037	0.014648	0.0112445	0.0138489	0.0123426	0.0106224	0.0140429	0.0241827	0.0138389	0.00937127	0.0116315	0.0152702	0.0244569	0.0125727	0.014367	0.0199046	0.0172097	0.0204098	0.0230861	0.0164705	0.0231531	0.0190533	0.0178759	0.0210201	0.0257787	0.0174228	0.0128157	0.0125427	0.0112085	0.0127397	0.0121626	0.0128607	0.0115895
AS No15	0.0148151	0.0141129	0.014411	0.0238565	0.014342	0.0158393	0.018174	0.0197756	0.0274369	0.0151952	0	0.0213683	0.0183711	0.0195955	0.0361968	0.0292764	0.0174128	0.0118676	0.0112415	0.00824619	0.014327	0.0120526	0.00956829	0.0128887	0.0156093	0.014276	0.0128567	0.0120446	0.0194485	0.0161184	0.0152022	0.0172677	0.0102684	0.0125037	0.0191483	0.0258137	0.0160154	0.00615908	0.00889223	0.0111705	0.0109234	0.00594107	0.00789616	0.0117805	0.00985132	0.00887323	0.00864922	0.0111575	0.0130227
AS No16	0.0109194	0.0109344	0.014247	0.0122246	0.0158743	0.0188982	0.0147641	0.018162	0.0163495	0.0197946	0	0.0168506	0.0170216	0.0157803	0.0196775	0.0193434	0.00998533	0.0138789	0.014471	0.0100313	0.0157383	0.0175048	0.0096223	0.0135748	0.0216714	0.0137969	0.0096483	0.0101844	0.0272267	0.0202408	0.0179759	0.0186972	0.0176878	0.0203308	0.0205169	0.0218485	0.0205129	0.0196195	0.0161744	0.0202338	0.0189523	0.0185501	0.0165645	0.0148411	0.0131338	0.0116415	0.0104934	0.0199066	0.0230121
AS No17	0.0096493	0.00979231	0.0113975	0.0134388	0.0167566	0.0213853	0.0173407	0.0131978	0.0148581	0.00866122	0	0.0140319	0.0183981	0.0196585	0.0211672	0.0199196	0.0106874	0.0130697	0.0136608	0.0084702	0.0158223	0.0131588	0.00885423	0.0118936	0.0106824	0.0124006	0.00854921	0.0137159	0.0224538	0.014381	0.0206539	0.0270386	0.0226369	0.018258	0.0273288	0.0241867	0.0191994	0.0200727	0.0255586	0.0214383	0.0233943	0.0150751	0.020879	0.0238615	0.0116885	0.0139829	0.0125767	0.0119126	0.014416
AS No18	0.014365	0.0163645	0.0155062	0.0163865	0.0222077	0.020715	0.0141279	0.0163495	0.020832	0.0149791	0	0.0158343	0.0184691	0.0191844	0.020732	0.0192794	0.0124997	0.0141469	0.014358	0.0150721	0.0115945	0.0067161	0.0107214	0.018207	0.00987132	0.00774315	0.0106264	0.0213793	0.0209991	0.0108764	0.0112445	0.0159494	0.0160644	0.0164955	0.022915	0.0240626	0.0176268	0.0115725	0.0178309	0.0241197	0.0193224	0.00958729	0.0148121	0.0244739	0.0122206	0.0130067	0.0104624	0.0111355	0.0116505
TD No1	0.0171347	0.0128807	0.0186482	0.0192524	0.0134108	0.0119106	0.0100643	0.0177329	0.0218295	0.0155853	0	0.0176438	0.0189233	0.0183231	0.0247631	0.0233142	0.0172397	0.0136629	0.0162064	0.0185341	0.0146981	0.0113725	0.014214	0.0236794	0.0123086	0.0130347	0.0184761	0.0138599	0.0134548	0.00923626	0.0126407	0.0129767	0.0165625	0.0163275	0.0220086	0.0155973	0.0138659	0.0134668	0.0194995	0.0140449	0.0136328	0.0123216	0.0192684	0.0113325	0.0129047	0.0109034	0.0159974	0.0186462	0.0148441
TD No2	0.00982032	0.0106364	0.00810118	0.0163615	0.0241617	0.0196215	0.0135588	0.0219055	0.0248691	0.0152492	0	0.0283626	0.0192574	0.0220836	0.0270226	0.0162304	0.0106544	0.0065921	0.0100643	0.0150061	0.0125917	0.0123606	0.0156683	0.014283	0.0130867	0.0107134	0.0161674	0.0166505	0.0232332	0.0135108	0.0164895	0.0148231	0.0151051	0.0192434	0.0202278	0.0100223	0.0151182	0.0179409	0.0121156	0.0127797	0.00929027	0.0153782	0.0118486	0.0104994	0.00919926	0.0119656	0.0111515	0.00924926	0.00904825
TD No3	0.0164015	0.0166425	0.0193944	0.0191173	0.0205799	0.0292473	0.0191743	0.014412	0.0230831	0.014519	0	0.0152122	0.0138669	0.014417	0.0178489	0.0240316	0.0126927	0.0112735	0.0118666	0.0136108	0.0135268	0.0129007	0.0105154	0.0136548	0.014193	0.01452	0.0122676	0.0139929	0.0184161	0.0134898	0.0135078	0.0171917	0.0174048	0.0112305	0.0219265	0.0129347	0.0212372	0.0102364	0.00947528	0.0175198	0.02287	0.0139749	0.0129627	0.0112075	0.0162044	0.0151452	0.0183391	0.0102914	0.0119986
TD No4	0.0296767	0.022944	0.0199727	0.0215023	0.0473484	0.0357863	0.0235754	0.0258568	0.0291302	0.0393313	0	0.0269185	0.0242868	0.0163074	0.0321551	0.0237815	0.0329089	0.0354138	0.0316466	0.0247591	0.0157233	0.0201967	0.0220696	0.0265412	0.0223247	0.0163024	0.0242367	0.0262851	0.0352366	0.027544	0.026143	0.0254735	0.0213622	0.0270136	0.0302242	0.0312912	0.0245649	0.0214513	0.022854	0.02616	0.0168386	0.0157743	0.0186812	0.0162854	0.0200657	0.0124977	0.0149271	0.02076	0.0176748
TD No5	0.014353	0.0189223	0.0148611	0.0155893	0.0225508	0.0236294	0.0183921	0.0231611	0.0200297	0.0124616	0	0.0227299	0.0203188	0.0202188	0.0210491	0.0242818	0.0169456	0.0183531	0.0205709	0.018133	0.0177469	0.0173968	0.0160734	0.0178189	0.00924526	0.0096913	0.0126997	0.0113995	0.0133438	0.00936227	0.0109094	0.0113275	0.00701211	0.0140239	0.0270086	0.0255355	0.0227439	0.0110995	0.0137669	0.0205049	0.0221326	0.0134398	0.018093	0.0192854	0.0177339	0.0127307	0.014502	0.0122996	0.0169366
TD No6	0.0160974	0.0153782	0.0176138	0.0247981	0.0174078	0.0192814	0.0204769	0.0129557	0.0136809	0.0127837	0	0.0161504	0.0140549	0.0173898	0.0203278	0.024608	0.0110234	0.0084782	0.0127067	0.0160384	0.00993333	0.00987432	0.0109524	0.0166525	0.00855921	0.0130617	0.0137389	0.0136138	0.0167456	0.0101503	0.0127977	0.0151572	0.014582	0.014416	0.0171457	0.0178689	0.0160004	0.0126047	0.0111135	0.0133288	0.0140839	0.0128737	0.0155092	0.0174308	0.0125267	0.0155943	0.0198506	0.00998033	0.0117255
TD No7	0.0200017	0.0183511	0.0152782	0.00825919	0.0198796	0.0225788	0.0154982	0.0212172	0.0236474	0.014651	0	0.0135498	0.0197045	0.0124696	0.018093	0.0277892	0.0132638	0.0161494	0.0119566	0.0121486	0.0118696	0.0115595	0.0126007	0.0140489	0.0131758	0.0157803	0.0222267	0.0298228	0.026215	0.0257577	0.0217644	0.0239826	0.0244068	0.0136749	0.0129907	0.0189763	0.0202858	0.0265622	0.0165525	0.014225	0.0157873	0.0157163	0.0201977	0.0113715	0.0139499	0.0096583	0.0133748	0.0122306	0.020811
TD No8	0.0132828	0.0135938	0.0245399	0.0239666	0.0162014	0.0106724	0.0298118	0.0285277	0.0184191	0.00959429	0	0.0148171	0.0132278	0.0153032	0.0132138	0.0097073	0.0103594	0.0103934	0.0115845	0.0097013	0.0084852	0.014413	0.0184041	0.0170477	0.00986032	0.0190823	0.0215643	0.0164265	0.0112025	0.0202368	0.0134428	0.00816418	0.0132398	0.0126977	0.0175648	0.0185661	0.0159864	0.0155593	0.014594	0.01437	0.0153122	0.0204218	0.014421	0.0113835	0.0104054	0.00779416	0.00807418	0.00864422	0.0101714
TD No9	0.0147021	0.0130587	0.0201207	0.0222127	0.0126897	0.0148661	0.018277	0.0220046	0.020787	0.0121496	0	0.0164235	0.0156783	0.0197566	0.0224948	0.0263731	0.00639609	0.0114075	0.0131178	0.0125487	0.0084112	0.0147221	0.00992033	0.0104914	0.0148351	0.014265	0.0122866	0.0121356	0.0139669	0.0160714	0.0178339	0.0194645	0.0156013	0.0153642	0.0190833	0.0214303	0.0248551	0.0157583	0.0106994	0.0211772	0.0279162	0.0129417	0.0155913	0.0155272	0.0160244	0.0165655	0.0206579	0.0149601	0.0199016
TD No10	0.0118736	0.0139579	0.0202718	0.0215844	0.0105984	0.0179199	0.0220146	0.0290482	0.0206609	0.0115555	0	0.0241887	0.0151952	0.0137209	0.0205119	0.0258968	0.00933727	0.0107854	0.00949229	0.0104534	0.0190693	0.0196705	0.018153	0.014563	0.0147351	0.0171467	0.0148901	0.0174798	0.0154512	0.0108864	0.0136028	0.0141099	0.0131088	0.0210121	0.0190513	0.0139439	0.0151542	0.0165365	0.0198586	0.0149511	0.0111805	0.00983232	0.00749014	0.0102184	0.0103924	0.0106374	0.00881323	0.014432	0.0109854
TD No11	0.0118756	0.0161794	0.00902925	0.00682511	0.0115875	0.0127027	0.0162544	0.0173157	0.0153002	0.014271	0	0.0239686	0.026276	0.0230671	0.0222837	0.0167036	0.0107344	0.0101864	0.0100073	0.0103454	0.014585	0.00993333	0.018099	0.0126907	0.0128417	0.00928027	0.0179739	0.0138899	0.0221006	0.0238275	0.0216364	0.0258137	0.0218995	0.0185691	0.0264832	0.0190493	0.0113505	0.0133958	0.018084	0.0189403	0.0130837	0.0214083	0.0219635	0.0162974	0.0169016	0.0171627	0.018135	0.0120746	0.014569
TD No12	0.0114555	0.0154222	0.0137439	0.0135848	0.0225458	0.0168676	0.018151	0.0184371	0.0179869	0.0131948	0	0.0131218	0.0201517	0.0126857	0.0136979	0.0203328	0.0131178	0.0131938	0.0120956	0.00975131	0.020877	0.018029	0.0151542	0.0201117	0.00993433	0.0096053	0.0111465	0.014632	0.0174038	0.0120106	0.00940528	0.0156433	0.0152012	0.0173417	0.0172777	0.022966	0.0171937	0.0103784	0.0169306	0.0128647	0.020733	0.00935227	0.0104844	0.0131188	0.0100613	0.014454	0.0100253	0.0119206	0.0157933
TD No13	0.0178799	0.0195045	0.00862321	0.0118456	0.0215593	0.0279733	0.0184671	0.0258578	0.0214043	0.0164955	0	0.0165835	0.0184831	0.0155763	0.0128347	0.014349	0.0141589	0.0139569	0.0137399	0.0164615	0.0114985	0.0133828	0.014659	0.020891	0.0126007	0.00751814	0.00979531	0.0159964	0.0213372	0.0137919	0.0139079	0.0155483	0.0161654	0.0201267	0.0217424	0.0190883	0.0187202	0.0124306	0.0167586	0.0154162	0.0184081	0.0127817	0.0174808	0.014272	0.014513	0.0129087	0.0133548	0.00833519	0.00729213
TD No14	0.00917426	0.0101573	0.0163104	0.014179	0.0168526	0.0149941	0.0148281	0.0174148	0.0203558	0.0203858	0	0.0180119	0.0166685	0.0118946	0.0265022	0.0271807	0.0152242	0.0120796	0.0128877	0.0120476	0.0149851	0.018179	0.00942528	0.0110144	0.0115645	0.0118976	0.0122496	0.0122966	0.0196175	0.0109104	0.00937227	0.0221896	0.0137069	0.0136528	0.0149451	0.0234803	0.0235173	0.0166115	0.0114185	0.0152082	0.020914	0.0211041	0.0163255	0.0125727	0.018248	0.018273	0.014277	0.0100583	0.00815818
TD No15	0.0121426	0.0139229	0.0115985	0.0150011	0.00797817	0.0122896	0.0149811	0.0239926	0.018312	0.0138729	0	0.0200287	0.0174488	0.0198806	0.0123806	0.0084702	0.0100083	0.00746514	0.00971131	0.0138279	0.00508704	0.00704312	0.00731413	0.00985432	0.00941928	0.00792417	0.0101343	0.0118446	0.0100293	0.0148231	0.0191784	0.0204589	0.0188572	0.0163455	0.0157313	0.0154832	0.0123136	0.0146881	0.0131228	0.0189703	0.0176748	0.0162954	0.0134548	0.0190683	0.0164435	0.0134928	0.0112935	0.00911825	0.0133498
TD No16	0.0115005	0.00957029	0.014563	0.0133988	0.0157913	0.0159003	0.0140159	0.0327447	0.0269535	0.0212812	0	0.0169856	0.0179109	0.0191343	0.0154082	0.0113745	0.0110404	0.0138959	0.0185961	0.0107024	0.00990632	0.00947628	0.0117755	0.00948328	0.0103634	0.0112885	0.0154962	0.0139399	0.0205299	0.0163385	0.0184671	0.018043	0.018203	0.0160514	0.014354	0.0153432	0.0155633	0.0107504	0.0176028	0.0101023	0.0113625	0.00786316	0.0128287	0.0118736	0.00980031	0.0137969	0.0160284	0.0171627	0.0120166
TD No17	0.0197116	0.0189613	0.0160694	0.0152182	0.022931	0.0230401	0.0206419	0.0234483	0.0183341	0.0197376	0	0.0179229	0.0163335	0.0104414	0.0184671	0.0168726	0.0157133	0.0157333	0.0135218	0.0160104	0.0136949	0.0110805	0.0193804	0.0214353	0.018255	0.0126097	0.0171387	0.0177219	0.0220556	0.0138389	0.0129487	0.0147521	0.014229	0.0214453	0.0178399	0.0139819	0.0160874	0.0136979	0.0186962	0.0196625	0.0140399	0.0130777	0.0125467	0.0121016	0.0131948	0.0126427	0.0134348	0.0169016	0.0122916
TD No18	0.00833119	0.0116905	0.00746214	0.0066531	0.0118676	0.0153842	0.0185541	0.0183601	0.0116405	0.0151262	0	0.0112535	0.0163855	0.0199837	0.0186622	0.0107654	0.0115635	0.0112995	0.0116745	0.0115305	0.00765315	0.0126617	0.0116905	0.0121126	0.00950429	0.00774415	0.0110134	0.0165905	0.0128257	0.0105024	0.0173147	0.0203128	0.0116245	0.0115665	0.0217234	0.0202938	0.0169216	0.014655	0.0158473	0.0185591	0.0168916	0.0169736	0.0155262	0.01422	0.0118926	0.0121676	0.00984232	0.0141389	0.0110925
ImCoh in gamma band	Sensor1 and seed sensor	Sensor2 and seed sensor	Sensor3 and seed sensor	Sensor4 and seed sensor	Sensor5 and seed sensor	Sensor6 and seed sensor	Sensor7 and seed sensor	Sensor8 and seed sensor	Sensor9 and seed sensor	Sensor10 and seed sensor	Seed to Seed = 0	Sensor12 and seed sensor	Sensor13 and seed sensor	Sensor14 and seed sensor	Sensor15 and seed sensor	Sensor16 and seed sensor	Sensor17 and seed sensor	Sensor18 and seed sensor	Sensor19 and seed sensor	Sensor20 and seed sensor	Sensor21 and seed sensor	Sensor22 and seed sensor	Sensor23 and seed sensor	Sensor24 and seed sensor	Sensor25 and seed sensor	Sensor26 and seed sensor	Sensor27 and seed sensor	Sensor28 and seed sensor	Sensor29 and seed sensor	Sensor30 and seed sensor	Sensor31 and seed sensor	Sensor32 and seed sensor	Sensor33 and seed sensor	Sensor34 and seed sensor	Sensor35 and seed sensor	Sensor36 and seed sensor	Sensor37 and seed sensor	Sensor38 and seed sensor	Sensor39 and seed sensor	Sensor40 and seed sensor	Sensor41 and seed sensor	Sensor42 and seed sensor	Sensor43 and seed sensor	Sensor44 and seed sensor	Sensor45 and seed sensor	Sensor46 and seed sensor	Sensor47 and seed sensor	Sensor48 and seed sensor	Sensor49 and seed sensor
AS No1	0.0115925	0.0125667	0.0151922	0.0150051	0.0169176	0.026248	0.0259218	0.0200907	0.0167086	0.0124196	0	0.0214233	0.0170767	0.0173347	0.0212692	0.0192124	0.0119146	0.0115335	0.00812518	0.0102674	0.0162714	0.0225408	0.0166025	0.0141109	0.0187302	0.0155082	0.0136819	0.0153372	0.0154862	0.0124096	0.0174268	0.0162044	0.0135968	0.0266963	0.0148271	0.0163845	0.014322	0.0127197	0.018021	0.0147401	0.0158663	0.0105154	0.0096803	0.0148331	0.0100233	0.0102164	0.0139759	0.0131798	0.0124016
AS No2	0.0129467	0.0121316	0.0117535	0.0117255	0.0133018	0.0125507	0.0197386	0.0200537	0.0166936	0.0160924	0	0.0162994	0.0215473	0.0177179	0.0225838	0.0157083	0.0158413	0.0139599	0.00818418	0.00817118	0.0108504	0.0135268	0.0126707	0.0109754	0.0119096	0.0138969	0.018175	0.0096753	0.0174618	0.0185001	0.0197396	0.0174728	0.0124346	0.0190713	0.0132198	0.0139509	0.0156773	0.0129097	0.0127827	0.0147821	0.0194194	0.0141429	0.0135438	0.0129247	0.00903825	0.0134298	0.0140829	0.00918326	0.018072
AS No3	0.0116025	0.01427	0.014185	0.0152842	0.0121756	0.0189773	0.0166385	0.0172157	0.0162714	0.0244309	0	0.0202438	0.0201207	0.0179259	0.0173267	0.0124346	0.00943728	0.0103084	0.0108674	0.0147011	0.00733113	0.00884723	0.0125287	0.0127257	0.014426	0.0135798	0.0131388	0.0151112	0.0165975	0.0155252	0.0203728	0.0159834	0.0138999	0.0123906	0.0119556	0.0129797	0.0146681	0.0130387	0.0191443	0.0164105	0.0118075	0.0113625	0.0159053	0.0147671	0.0153682	0.0126157	0.0138249	0.0159424	0.0155753
AS No4	0.0194334	0.0188242	0.0120916	0.0116675	0.018257	0.0187762	0.0171797	0.0132028	0.0119736	0.0169776	0	0.0175988	0.0268384	0.0173517	0.0183611	0.0170266	0.0139449	0.00975731	0.0124346	0.0119186	0.0106684	0.00865222	0.0110555	0.0121836	0.00953429	0.0141749	0.014491	0.0133688	0.0156043	0.0108104	0.0152932	0.0160984	0.0147071	0.0136358	0.0155122	0.0166785	0.0158473	0.00907725	0.014236	0.00977431	0.0125517	0.00958529	0.0125627	0.0121556	0.0140149	0.0172857	0.0108984	0.0119866	0.0105254
AS No5	0.0219155	0.0177749	0.0205689	0.0174658	0.0210161	0.0185571	0.0232672	0.0159524	0.0161694	0.0165075	0	0.0188452	0.0257757	0.0190213	0.0223407	0.0147491	0.00973131	0.0128117	0.0163084	0.0178019	0.0176938	0.0108624	0.0203228	0.0205109	0.0109914	0.0148261	0.0157873	0.0115835	0.0173737	0.0172117	0.0119206	0.0178949	0.0149221	0.0238345	0.0155763	0.0162514	0.0202288	0.0127557	0.0164175	0.0159363	0.0137449	0.0112335	0.0130947	0.0120586	0.0118556	0.00803817	0.0119746	0.0159714	0.0153782
AS No6	0.0153642	0.0148081	0.0127047	0.0159103	0.0188812	0.0167866	0.0204148	0.0141489	0.0150751	0.0172357	0	0.0224648	0.0173077	0.014296	0.0212992	0.0205309	0.0113315	0.0147231	0.0115765	0.0152342	0.0122196	0.00993333	0.0096483	0.0113395	0.0108994	0.0149351	0.0147341	0.0148081	0.0175538	0.0139289	0.020724	0.01832	0.0134638	0.0115575	0.0107694	0.0126527	0.00829319	0.0158353	0.0103204	0.0135348	0.0138769	0.0126487	0.00894524	0.0132028	0.014541	0.0155142	0.0120346	0.0121896	0.014577
AS No7	0.0136739	0.0129087	0.0103504	0.0190183	0.0179049	0.0202378	0.0214073	0.0215703	0.0205769	0.0190293	0	0.0214603	0.0158333	0.014525	0.0172057	0.014456	0.0133908	0.0161034	0.0112145	0.0158343	0.0133848	0	0.0163855	0.0139619	0.0137209	0.014524	0.0171547	0.0134358	0.0206539	0.0117715	0.0154032	0.0162834	0.0223937	0.0159053	0.0168956	0.0170967	0.014305	0.0166085	0.014202	0.0165215	0.0119576	0.0104504	0.0141709	0.0109644	0.0122846	0.0174978	0.0136278	0.0130957	0.0112795
AS No8	0.014618	0.0131458	0.0123536	0.0192814	0.0188972	0.014639	0.0197566	0.0185451	0.0177639	0.0172377	0	0.0173828	0.0202698	0.0166125	0.0209381	0.0190813	0.0172387	0.0161474	0.0172847	0.014526	0.0117155	0.0125777	0.0152902	0.0192094	0.0115045	0.0137939	0.0136458	0.0147161	0.0209321	0.00989632	0.0158883	0.0188722	0.0118446	0.0172337	0.024726	0.0138449	0.0215844	0.014414	0.014538	0.0210201	0.0140739	0.0117465	0.0138979	0.0170236	0.0157153	0.0167546	0.0140059	0.0163615	0.00936327
AS No9	0.0164555	0.0165685	0.0161044	0.0175558	0.0155713	0.0173567	0.0166605	0.0174948	0.0170246	0.0191583	0	0.0220356	0.020826	0.0202017	0.0238345	0.0193674	0.0112575	0.020877	0.0153462	0.0139219	0.0141469	0.0166315	0.0172827	0.0136689	0.0148731	0.0149361	0.0176888	0.0153682	0.0198226	0.0203958	0.0152252	0.024619	0.0248801	0.0249792	0.0167946	0.0218635	0.0174628	0.014588	0.0115625	0.0185511	0.0210941	0.0131488	0.0112275	0.0167116	0.018071	0.0157553	0.0137849	0.0123306	0.0122216
AS No10	0.0119556	0.0111585	0.0129397	0.0126297	0.0188142	0.0170647	0.0198456	0.014432	0.00945628	0.0257117	0	0.014217	0.0197005	0.0186672	0.0150341	0.014598	0.0123096	0.0107184	0.0111315	0.00833619	0.0134828	0.0147711	0.00951829	0.014249	0.0126457	0.0122516	0.0115575	0.0137929	0.0202388	0.0129207	0.0149231	0.018056	0.014212	0.0173988	0.0172077	0.0152142	0.0147781	0.0125547	0.0107294	0.0125357	0.014658	0.0126757	0.0155703	0.00825119	0.0115095	0.00858921	0.0096133	0.0137119	0.0121086
AS No11	0.0159183	0.0185751	0.0119606	0.0111045	0.0178569	0.0203548	0.0197896	0.0215623	0.0155823	0.0176798	0	0.0189793	0.0266953	0.0245069	0.0151101	0.014412	0.0105944	0.0113195	0.0152042	0.0114465	0.0183571	0.0113575	0.0124426	0.0126177	0.0102204	0.0167426	0.0132988	0.0167896	0.0147491	0.0140049	0.0161394	0.0185691	0.01821	0.0161374	0.0109534	0.0166455	0.0124796	0.0115085	0.014313	0.0186932	0.020695	0.0141499	0.0151892	0.0148611	0.0150621	0.0127427	0.0126827	0.0148851	0.0126817
AS No12	0.0428813	0.0381735	0.0250192	0.0205679	0.0324684	0.0540135	0.027592	0.0326466	0.0225988	0.0368096	0	0.0352115	0.033937	0.0203018	0.0219255	0.0211291	0.0248711	0.0403379	0.0349322	0.0412714	0.0294675	0.0334375	0.0315114	0.0387394	0.0317737	0.0233873	0.0314594	0.0195335	0.0385621	0.0217584	0.0286018	0.0346268	0.0225198	0.0250032	0.022908	0.0204799	0.0190023	0.0147211	0.0124356	0.0218965	0.0236424	0.0122266	0.0147471	0.0115435	0.0155192	0.0113855	0.0110194	0.0225438	0.0226739
AS No13	0.0169666	0.0133808	0.0194775	0.0204098	0.024606	0.0189773	0.0209401	0.0224598	0.0197586	0.0203958	0	0.0174258	0.0209551	0.0203678	0.0132788	0.014484	0.0133738	0.0120356	0.0187952	0.0113335	0.0122796	0.0130307	0.0135108	0.0108214	0.014259	0.0127447	0.014422	0.0172377	0.0166545	0.0113805	0.0147461	0.0198936	0.0251553	0.0204358	0.024627	0.0132008	0.0197756	0.0185961	0.0152762	0.0177048	0.0139309	0.0164325	0.0157263	0.0166635	0.0112085	0.0153252	0.0136528	0.0138769	0.0161774
AS No14	0.0146681	0.0130957	0.0173267	0.0127077	0.0163044	0.0221976	0.0197776	0.0191263	0.0167536	0.0160134	0	0.0197336	0.0162724	0.0151091	0.0193414	0.0146611	0.0160714	0.0133558	0.0141659	0.0154722	0.0157223	0.00925426	0.0157953	0.0192164	0.0101273	0.0131788	0.0131768	0.0135968	0.0204969	0.0109784	0.0170076	0.0155733	0.0116665	0.018088	0.0210311	0.018206	0.0139299	0.0135868	0.0131408	0.0198446	0.0170426	0.00865422	0.00948828	0.0126947	0.0123336	0.0130747	0.0135708	0.014487	0.0136839
AS No15	0.0111225	0.0115505	0.0104474	0.0111755	0.0154292	0.0135928	0.018215	0.0213012	0.0173107	0.0136388	0	0.0119306	0.0227889	0.0150361	0.0156183	0.0156243	0.0149771	0.0152272	0.0127997	0.0109814	0.0124276	0.0171617	0.0137229	0.0135588	0.0132888	0.0133588	0.0131698	0.0185781	0.020816	0.014502	0.0166956	0.0157773	0.0177139	0.0172567	0.0171277	0.0161434	0.0111435	0.0160384	0.0132878	0.0178599	0.0130557	0.0169326	0.0155122	0.0149481	0.0134538	0.018133	0.0146721	0.0161124	0.0132448
AS No16	0.0118586	0.0154892	0.0152332	0.0157733	0.0190063	0.0201507	0.0175338	0.0165065	0.0171547	0.0167086	0	0.0190533	0.0149991	0.0224868	0.018097	0.0195045	0.0130767	0.0137319	0.0106174	0.0155993	0.014507	0.0100553	0.014361	0.0169956	0.0155723	0.0114635	0.0113865	0.0147641	0.0150561	0.0141309	0.0148921	0.0150491	0.0123376	0.0217694	0.0223747	0.026165	0.0174778	0.0147971	0.0141659	0.0170296	0.014466	0.0165875	0.0155773	0.0124937	0.0132388	0.0127397	0.00980931	0.0135688	0.0132918
AS No17	0.0102854	0.00899924	0.0166105	0.0164535	0.0180169	0.0226359	0.0206769	0.0205669	0.0175698	0.0215783	0	0.0189733	0.0161314	0.0152322	0.0256296	0.0195265	0.00977131	0.00939828	0.0120266	0.0110535	0.0101804	0.0102574	0.0158873	0.0158913	0.0131198	0.00931327	0.0131698	0.0151922	0.0220716	0.0128747	0.0227629	0.0279343	0.0235804	0.0173657	0.0162764	0.0216104	0.0152642	0.0168026	0.0150411	0.0151021	0.0133998	0.0169026	0.0166425	0.0138979	0.0108224	0.0134508	0.0115005	0.0155583	0.0120506
AS No18	0.014491	0.0197466	0.0130447	0.0125027	0.0179479	0.0188662	0.0153512	0.0169346	0.0171537	0.0218015	0	0.0200537	0.0149721	0.0185241	0.0201797	0.0217014	0.0160054	0.0161684	0.0124806	0.0132758	0.0122156	0.0140059	0.0115195	0.0118356	0.00869122	0.0120336	0.00792017	0.0102934	0.0166535	0.0101674	0.0104994	0.0169476	0.0201817	0.0156583	0.0195945	0.0160134	0.0172607	0.0162714	0.0096133	0.0179339	0.0184191	0.0131728	0.0147331	0.0148741	0.0112335	0.0153942	0.0131748	0.0172167	0.0117625
TD No1	0.0193584	0.0187922	0.0156483	0.0157133	0.0195955	0.0152252	0.014309	0.0179699	0.0192164	0.0184811	0	0.0169916	0.0263101	0.0202878	0.0130497	0.0156273	0.0113695	0.0108654	0.0147291	0.0139569	0.00954429	0.00982732	0.0108844	0.0174828	0.0130507	0.0120746	0.0197226	0.0146771	0.014299	0.0173627	0.020799	0.0242568	0.026156	0.0301511	0.0237275	0.0243638	0.0184411	0.0159684	0.0216334	0.0224348	0.0120546	0.0113815	0.0213222	0.014321	0.0213162	0.0192994	0.0153572	0.0117235	0.0170637
TD No2	0.0165585	0.0147821	0.0176728	0.0220056	0.0134818	0.0174358	0.0227749	0.0198486	0.0179089	0.0123546	0	0.0273718	0.0159133	0.0155663	0.0212852	0.0237245	0.00944928	0.0117905	0.0132558	0.0151582	0.0132068	0.00826519	0.0129617	0.0135998	0.0113655	0.0107864	0.0132448	0.0134168	0.0203078	0.0172737	0.0161534	0.0128597	0.0169416	0.0137769	0.0167916	0.0164335	0.0205249	0.0139339	0.0152442	0.0158663	0.0214023	0.0106234	0.0160404	0.0109974	0.0107224	0.0126067	0.014457	0.0116195	0.0138889
TD No3	0.0158423	0.0120606	0.0141279	0.0159544	0.0192944	0.0197136	0.0227059	0.0168276	0.018303	0.0132758	0	0.0150281	0.0148161	0.0140409	0.0179079	0.0183381	0.0133508	0.014521	0.0101734	0.0123826	0.0162324	0.0158063	0.0154452	0.0126137	0.014651	0.0121386	0.0139819	0.0176858	0.0180179	0.0136278	0.0141519	0.0218345	0.0157913	0.0150311	0.0236524	0.0137319	0.0118456	0.0154692	0.014419	0.0171987	0.0120426	0.0158173	0.0133998	0.0154432	0.0122846	0.0109264	0.0147461	0.0110705	0.0138969
TD No4	0.0221166	0.018247	0.0149371	0.0291262	0.0178089	0.0217404	0.0322672	0.0242958	0.0125967	0.0254475	0	0.0202768	0.0236774	0.0265682	0.020904	0.0187362	0.0197696	0.0193544	0.0218835	0.0130867	0.0121526	0.0201267	0.0175828	0.0192094	0.0178839	0.0174888	0.0164365	0.0133038	0.0194685	0.0213823	0.0203278	0.020822	0.0245319	0.0264071	0.0213933	0.024686	0.020795	0.018133	0.0249522	0.0160604	0.0245719	0.0130127	0.0174888	0.0242187	0.0128527	0.0157363	0.018199	0.0215253	0.0212282
TD No5	0.0114785	0.0135418	0.0140949	0.0122786	0.0158583	0.0176328	0.0245179	0.0211421	0.0107794	0.0183531	0	0.014479	0.0184051	0.0190663	0.0202047	0.0154142	0.0115625	0.0136849	0.014532	0.014302	0.014185	0.0161374	0.0147111	0.0127347	0.00954829	0.0121166	0.0156523	0.0163625	0.0155723	0.0160834	0.0196565	0.0194585	0.0139449	0.0160274	0.0152472	0.0156103	0.0100853	0.0116865	0.0161034	0.0106914	0.0148761	0.00902825	0.0101123	0.00832019	0.00979631	0.00989732	0.00988632	0.00724413	0.0124706
TD No6	0.0112415	0.0115455	0.0154252	0.00817518	0.0211492	0.0218745	0.0211932	0.0136869	0.0115535	0.0159714	0	0.0164905	0.0237905	0.0128587	0.0175118	0.0191804	0.0107134	0.0162604	0.00936027	0.0110585	0.00767215	0.0113755	0.0124286	0.014553	0.00908925	0.0118446	0.0171867	0.0152662	0.0169096	0.0139959	0.0186952	0.0196865	0.0187292	0.01423	0.0200897	0.0136338	0.0123416	0.01453	0.0133588	0.0148051	0.0157283	0.0114695	0.0117685	0.0096683	0.0137699	0.0120876	0.0151842	0.0118176	0.0134618
TD No7	0.0148721	0.0141509	0.0167496	0.0210461	0.0159574	0.0127837	0.018212	0.0166545	0.0200197	0.0169016	0	0.0164625	0.0159133	0.0172667	0.0186021	0.0132048	0.0148281	0.0114745	0.0156383	0.0126857	0.0105744	0.0138139	0.0120576	0.0169956	0.0135308	0.00826519	0.0140399	0.0168696	0.018122	0.0158613	0.0129177	0.0219765	0.0149001	0.0157503	0.0164185	0.0171277	0.0115155	0.0154372	0.0137619	0.00995233	0.0162514	0.0149401	0.0111125	0.0140709	0.0122596	0.00882723	0.0112955	0.0165355	0.0203028
TD No8	0.0156413	0.0128607	0.0141719	0.0130347	0.0166255	0.0162164	0.0161944	0.0166635	0.0137919	0.020712	0	0.0179179	0.0189663	0.0163815	0.0149251	0.0185791	0.0148651	0.0162394	0.0149611	0.0130487	0.0141079	0.0115075	0.0169546	0.00950629	0.0166655	0.0163635	0.0153242	0.0165225	0.0123666	0.014416	0.0153312	0.0137149	0.0128197	0.0217264	0.0210021	0.0169846	0.0109304	0.014331	0.014346	0.0175098	0.0166195	0.00925426	0.0127637	0.0115155	0.014408	0.0114535	0.0129537	0.0151091	0.0102114
TD No9	0.0139059	0.0153722	0.0154402	0.0110685	0.0163775	0.0147101	0.0164625	0.0202988	0.0221416	0.0242908	0	0.0202928	0.0170196	0.0135698	0.0129137	0.0157663	0.0123376	0.0118045	0.0148661	0.00937827	0.0104884	0.0120156	0.0131188	0.0114055	0.00909225	0.00871322	0.0137409	0.0155603	0.0136709	0.0165015	0.0151772	0.0153362	0.0190263	0.0141109	0.0146641	0.0148851	0.0192254	0.0148831	0.0168526	0.0124176	0.0136438	0.0137159	0.0106854	0.0127057	0.014318	0.0164675	0.0115735	0.00865922	0.0118866
TD No10	0.0135568	0.0116135	0.0164895	0.0147901	0.0134328	0.0164785	0.0128587	0.0216754	0.0150431	0.0130657	0	0.0150271	0.0221306	0.0164085	0.0125147	0.0128897	0.0105494	0.0141559	0.0172627	0.0137159	0.00822719	0.0172517	0.0121166	0.0137219	0.014566	0.0136488	0.0135988	0.014636	0.0102554	0.0126097	0.0133698	0.0162724	0.014423	0.0164105	0.00931827	0.0152252	0.0156133	0.0132758	0.0131458	0.0133708	0.0169216	0.0106734	0.0120156	0.00950129	0.0108764	0.0114705	0.00925826	0.0120466	0.0104334
TD No11	0.014504	0.00942328	0.0113355	0.00910025	0.0128107	0.0113045	0.0191373	0.0155062	0.0137649	0.0178309	0	0.0194445	0.018299	0.0203888	0.0209531	0.0148661	0.014438	0.0162924	0.0140669	0.0163565	0.0111125	0.0136739	0.0132048	0.0154652	0.0118065	0.0110074	0.0151852	0.0163104	0.0227429	0.0161804	0.0164065	0.0159163	0.0167806	0.0162634	0.0200077	0.0139799	0.0126247	0.0133898	0.0140809	0.0127217	0.0120466	0.0109654	0.00906425	0.0165535	0.0129967	0.0171497	0.0103744	0.0114865	0.0109554
TD No12	0.0197936	0.018296	0.0187182	0.0135918	0.0268384	0.0223557	0.0195415	0.0161474	0.0178859	0.0161214	0	0.00898424	0.0235213	0.0210441	0.0218175	0.0216134	0.00939528	0.00814418	0.0121006	0.0147401	0.0107984	0.00905925	0.0146691	0.0170326	0.0147851	0.0102434	0.0187892	0.0222197	0.0277952	0.014463	0.0161664	0.0185371	0.014344	0.0221826	0.0226899	0.0192044	0.0226329	0.0168806	0.0201427	0.0187122	0.02078	0.0134028	0.0128547	0.0174738	0.0177079	0.0160834	0.00928627	0.0130337	0.0161354
TD No13	0.0188192	0.0198286	0.0171817	0.0194234	0.0196065	0.0252724	0.0209931	0.0241087	0.018113	0.0162994	0	0.0221186	0.0161924	0.0173117	0.0204458	0.0158103	0.0151041	0.0116435	0.014303	0.0152632	0.0107864	0.0120196	0.0169476	0.0157873	0.014345	0.014351	0.0167736	0.0121546	0.0162294	0.024694	0.0217134	0.0179699	0.0171157	0.018111	0.0223907	0.0196265	0.0190803	0.0173777	0.0175568	0.0195225	0.0137549	0.0173177	0.0163505	0.0128217	0.0166005	0.0188222	0.0128347	0.0129647	0.0153212
TD No14	0.00979531	0.0147611	0.0101694	0.0103154	0.0148711	0.0172277	0.0155983	0.022977	0.0204879	0.0179939	0	0.0177018	0.0216194	0.027558	0.0197956	0.0195335	0.0148521	0.0107314	0.0110084	0.014497	0.0161284	0.0131198	0.00997633	0.0135058	0.0115165	0.0127117	0.0154692	0.0161284	0.0167126	0.0153172	0.0112595	0.0140259	0.0137459	0.01437	0.018273	0.0169706	0.0111485	0.0139869	0.0223837	0.0154702	0.0137169	0.0150521	0.0172017	0.0160234	0.014435	0.0109464	0.0150001	0.0123706	0.0128807
TD No15	0.0113235	0.0150281	0.0140469	0.00935027	0.0148351	0.0126377	0.0211532	0.0233292	0.0115225	0.0183261	0	0.0190803	0.0223927	0.014193	0.0219805	0.0199877	0.0127617	0.0117005	0.01443	0.0186262	0.0124366	0.0130637	0.01454	0.0176558	0.01426	0.0106384	0.0174968	0.0133258	0.014355	0.0100313	0.0141149	0.0152442	0.0105174	0.0126797	0.0140829	0.0212562	0.0188732	0.00932627	0.0106874	0.0138319	0.0165465	0.00986432	0.0121246	0.0129537	0.0118266	0.0128857	0.00995233	0.0123246	0.00884123
TD No16	0.0125897	0.0106704	0.0114525	0.0152962	0.0129287	0.0121546	0.0178789	0.0190963	0.0135858	0.0244128	0	0.0190253	0.0162224	0.0167746	0.0224778	0.0149551	0.0133388	0.0128667	0.0126367	0.0110074	0.0110645	0.00951329	0.00854621	0.0110895	0.0104404	0.0104184	0.00974531	0.0140269	0.00955029	0.0148431	0.0105484	0.0108844	0.0106034	0.0213602	0.0187392	0.0119156	0.0147021	0.0177949	0.0122646	0.0131648	0.0165665	0.0141509	0.0140359	0.0191133	0.0166255	0.0139439	0.0123346	0.0110354	0.014505
TD No17	0.0160304	0.0251903	0.0136608	0.0185351	0.0191673	0.0215864	0.0216034	0.0171237	0.0193154	0.0213793	0	0.0239506	0.0137839	0.0141379	0.0203348	0.0268314	0.0111665	0.0111945	0.00723913	0.00978931	0.0123646	0.0169706	0.0111285	0.0147841	0.0116405	0.0127327	0.0133048	0.014577	0.0162884	0.0130877	0.0157423	0.0163725	0.0154622	0.0129037	0.0127667	0.0119976	0.0135768	0.0136659	0.0147681	0.0184601	0.0137829	0.0119456	0.0167896	0.0171617	0.0168256	0.0158673	0.0108604	0.014237	0.0119146
TD No18	0.0138569	0.0147371	0.0129887	0.014343	0.0136618	0.0220256	0.0240006	0.0164205	0.0133678	0.0156703	0	0.0174318	0.0209581	0.0156773	0.0167506	0.0160164	0.0134978	0.014475	0.0134218	0.0104684	0.00880323	0.0111485	0.0120646	0.0096993	0.0141749	0.0103504	0.00998533	0.0128597	0.0168946	0.0101924	0.0150531	0.0190693	0.00812618	0.0137389	0.0166966	0.0139179	0.0185111	0.0112425	0.0146951	0.0129447	0.014402	0.0132608	0.0107484	0.00891224	0.00772615	0.0132708	0.0117645	0.0150961	0.0168576
[truncated: 98 more columns]
