# Supplementary material for: The Contribution of Increased Gamma Band Connectivity to Visual Non-Verbal Reasoning in Autistic Children: A MEG Study
Source: PLoS One. 2016 Sep 15;11(9):e0163133. doi: 10.1371/journal.pone.0163133 (PMC5025179; doi:10.1371/journal.pone.0163133)
Supplement: S2 Dataset — (XLSX) [file pone.0163133.s002.xlsx]

## Sheet: From Right Occipital
ImCoh in alpha band	Sensor1 and seed sensor	Sensor2 and seed sensor	Sensor3 and seed sensor	Sensor4 and seed sensor	Sensor5 and seed sensor	Sensor6 and seed sensor	Sensor7 and seed sensor	Sensor8 and seed sensor	Sensor9 and seed sensor	Sensor10 and seed sensor	Sensor11 and seed sensor	Sensor12 and seed sensor	Sensor13 and seed sensor	Sensor14 and seed sensor	Sensor15 and seed sensor	Sensor16 and seed sensor	Sensor17 and seed sensor	Sensor18 and seed sensor	Sensor19 and seed sensor	Sensor20 and seed sensor	Sensor21 and seed sensor	Sensor22 and seed sensor	Sensor23 and seed sensor	Sensor24 and seed sensor	Sensor25 and seed sensor	Sensor26 and seed sensor	Sensor27 and seed sensor	Sensor28 and seed sensor	Sensor29 and seed sensor	Sensor30 and seed sensor	Sensor31 and seed sensor	Sensor32 and seed sensor	Sensor33 and seed sensor	Sensor34 and seed sensor	Sensor35 and seed sensor	Sensor36 and seed sensor	Sensor37 and seed sensor	Sensor38 and seed sensor	Sensor39 and seed sensor	Sensor40 and seed sensor	Sensor41 and seed sensor	Sensor42 and seed sensor	Sensor43 and seed sensor	Sensor44 and seed sensor	Sensor45 and seed sensor	Sensor46 and seed sensor	Sensor47 and seed sensor	Sensor48 and seed sensor	Sensor49 and seed sensor
AS No1	0.032049	0.0319769	0.018166	0.0116475	0.00929827	0.0189073	0.024633	0.0213162	0.020833	0.018115	0.0113695	0.0166335	0.0201667	0.0205849	0.0164305	0.0249622	0.00494204	0.0066111	0.0111305	0.0156743	0.0151462	0.0185231	0.0196915	0.0116085	0.0178209	0.0226089	0.0242788	0.0179319	0.0122726	0.0230151	0.014536	0.0132158	0.0293014	0.0160254	0.0209571	0.0162754	0.0170637	0.0195695	0.0243308	0.0100103	0.0132818	0.00699411	0.0215313	0.0132398	0.0149501	0.0158343	0.0238125	0.0342013	0.022873
AS No2	0.0240406	0.0213673	0.018139	0.00496904	0.0194685	0.0237044	0.0269095	0.0193314	0.00553006	0.0390518	0.0353387	0.0102084	0.0165645	0.0240927	0.0183601	0.0133528	0.0201577	0.0135508	0.0227449	0.0179239	0.0165755	0.01465	0.0167586	0.0218735	0.0154952	0.0151822	0.0124786	0.0164405	0.0286538	0.018172	0.0159353	0.0213823	0.014449	0.00805417	0.020747	0.0184441	0.0136488	0.00640209	0.00766315	0.0103484	0.0138219	0.0136398	0.0132908	0.0108844	0.0230421	0.0083782	0.00906825	0.0155563	0.0161404
AS No3	0.00484204	0.0100153	0.00759615	0.00746114	0.0132778	0.014526	0.00548105	0.00761415	0.0100903	0.0173207	0.0160174	0.0141609	0.0120016	0.0110184	0.00606407	0.0225828	0.0174618	0.0110965	0.00908725	0.00382302	0.0135388	0.00914425	0.0156703	0.0096843	0.00724913	0.0121366	0.0283926	0.0254815	0.0199526	0.0194535	0.0164135	0.0110865	0.00494004	0.0131068	0.0125997	0.00802517	0.0149551	0.00510104	0.0135868	0.0117655	0.0104324	0.0100493	0.0113215	0.0121386	0.00899824	0.0146941	0.0101684	0.0151332	0.0169126
AS No4	0.0136358	0.0122246	0.0156763	0.0157243	0.0204148	0.0178439	0.001536	0.0179249	0.0429604	0.0133898	0.0172817	0.0166695	0.0201877	0.0117005	0.00711812	0.0096033	0.00584207	0.0148891	0.0135838	0.0084232	0.00635509	0.0117805	0.0114645	0.0161354	0.0110074	0.00919126	0.0114655	0.0133528	0.0139469	0.0113535	0.0157913	0.018136	0.0375016	0.0242708	0.0157643	0.0110064	0.0201887	0.0285678	0.0235744	0.0147011	0.014451	0.0185491	0.0255446	0.014198	0.0134228	0.0111865	0.0106224	0.0167156	0.0108994
AS No5	0.00733913	0.0197336	0.0201417	0.0222507	0.0159153	0.0306796	0.0153412	0.00546905	0.020694	0.0248041	0.0170987	0.0131978	0.00946628	0.00893024	0.0140299	0.00912725	0.014393	0.0129897	0.0116305	0.0158133	0.0130727	0.00788316	0.00870822	0.0151122	0.0104244	0.0117675	0.00828219	0.0123866	0.0123216	0.0141509	0.00795517	0.0179899	0.02299	0.0162304	0.0117225	0.0260529	0.0126217	0.0305335	0.0315765	0.0291222	0.0271567	0.0274319	0.0200647	0.0136278	0.0189423	0.0186872	0.0185621	0.0125237	0.0108824
AS No6	0.0219535	0.0134218	0.00800617	0.0184091	0.0101123	0.014462	0.00795217	0.0119896	0.0234573	0.0260889	0.0268885	0.0167446	0.014297	0.0186882	0.0124486	0.0151382	0.00891924	0.0173067	0.0218195	0.0158273	0.0129207	0.0199516	0.0317557	0.0137579	0.0150251	0.0241547	0.00952229	0.00959029	0.0127477	0.00726513	0.0066071	0.0067431	0.00802917	0.00745514	0.0153892	0.0170266	0.0161804	0.00999333	0.00900124	0.00994833	0.0129057	0.00724113	0.00603107	0.0167666	0.0067351	0.0100373	0.00902224	0.00647209	0.00745514
AS No7	0.0212112	0.0188652	0.0184751	0.0118576	0.0158113	0.0123916	0.0150211	0.014584	0.0168136	0.0237895	0.0156483	0.0390498	0.0133818	0.020718	0.0285347	0.0351385	0.0273178	0.0243498	0.0173027	0.0158803	0.0251653	0	0.0205689	0.0173818	0.0238275	0.0218205	0.0197526	0.0223927	0.0178749	0.0107884	0.0169696	0.0201087	0.00703912	0.0105474	0.0211712	0.0284807	0.0224208	0.00831019	0.0254115	0.0308778	0.029982	0.0171047	0.014424	0.020904	0.0119306	0.0175268	0.0204218	0.0107074	0.020768
AS No8	0.031042	0.0234343	0.0137869	0.0134548	0.0296117	0.0171877	0.0202938	0.0282305	0.0103764	0.0233733	0.0197986	0.0133438	0.020719	0.0178749	0.0242488	0.0188382	0.0165255	0.0158653	0.0297918	0.041585	0.00588607	0.00569606	0.026181	0.0316636	0.00591907	0.0131458	0.0100353	0.03207	0.0156373	0.0241227	0.0193234	0.0268064	0.0135298	0.0242688	0.0155523	0.0234813	0.0258788	0.00542105	0.00618708	0.0103814	0.0156183	0.00873022	0.0103284	0.0066241	0.00415602	0.0192654	0.0203448	0.00757614	0.0111855
AS No9	0.0126667	0.0107694	0.00610708	0.00365202	0.00785516	0.0166165	0.00688011	0.00938028	0.0335366	0.0193884	0.0147491	0.0123946	0.00996333	0.0200487	0.0153922	0.0203678	0.018052	0.0104624	0.00519705	0.0150751	0.0195485	0.0250893	0.0116605	0.0121476	0.027631	0.0273538	0.0110464	0.0100103	0.0126847	0.0100613	0.00956529	0.0109614	0.0108344	0.0175978	0.0185271	0.0305285	0.0198876	0.0164325	0.018168	0.0230461	0.0133688	0.0137319	0.020802	0.0135268	0.0108494	0.0220576	0.0137059	0.0116155	0.0102744
AS No10	0.0140199	0.014657	0.018174	0.0195925	0.00977531	0.0137329	0.0202208	0.0189513	0.0281684	0.0224108	0.0131428	0.014262	0.0234813	0.0309239	0.0168656	0.031099	0.0219325	0.014384	0.0321591	0.0236074	0.033016	0.0217014	0.0345567	0.0167306	0.014456	0.0279363	0.0175068	0.0211341	0.0194054	0.0211982	0.0240016	0.0345457	0.0192154	0.0222817	0.0192234	0.0329209	0.0428572	0.0120306	0.0188502	0.0175838	0.03633	0.0096063	0.0211051	0.0215623	0.0199276	0.0179849	0.0199066	0.00901024	0.0200967
AS No11	0.0171967	0.014583	0.0294615	0.0214593	0.0205529	0.0194344	0.0174648	0.0171167	0.0226839	0.00796617	0.014336	0.0132518	0.0125497	0.0134948	0.0265923	0.0212692	0.0115355	0.00710612	0.00422903	0.0085002	0.00429703	0.00504304	0.0112425	0.0134928	0.002163	0.0067811	0.0191163	0.0293474	0.0168826	0.0105844	0.0206459	0.0193514	0.00354201	0.0114615	0.0106224	0.0200987	0.0278292	0.00633808	0.00776216	0.00881223	0.0236204	0.0151552	0.0129357	0.014599	0.00978431	0.0146611	0.00468403	0.00810018	0.00932327
AS No12	0.0110905	0.0132088	0.018198	0.0394274	0.0158203	0.0221596	0.0312241	0.0359695	0.0307697	0.0203308	0.0172237	0.0163345	0.0189883	0.0139039	0.0125127	0.0239696	0.0100923	0.0193704	0.0197266	0.00881723	0.00880823	0.0123866	0.0156513	0.0104844	0.00992833	0.00719012	0.0114635	0.0123546	0.0149411	0.014597	0.00757414	0.00884023	0.00606807	0.0254865	0.0328108	0.0204078	0.0256566	0.00904325	0.0133668	0.0225688	0.0187572	0.0203158	0.0179329	0.0305835	0.0148321	0.00952629	0.00735013	0.0114335	0.0152682
AS No13	0.0244409	0.0178069	0.00862821	0.0250823	0.00644709	0.0101553	0.00741514	0.0127437	0.0317987	0.00605607	0.00531505	0.0102234	0.002151	0.00871022	0.0152132	0.0227619	0.0119646	0.0194575	0.0244549	0.032103	0.0191774	0.0128227	0.0203448	0.0108734	0.0166455	0.0279122	0.0235654	0.00722413	0.0167776	0.0110995	0.0128707	0.00907325	0.0290782	0.00905325	0.0216024	0.0214043	0.0268605	0.0234833	0.0166455	0.0147321	0.0259508	0.0171397	0.00819418	0.0179129	0.0147641	0.00921926	0.00781716	0.0131148	0.0220596
AS No14	0.0138039	0.00860121	0.00712512	0.00584107	0.0153792	0.0110214	0.00985632	0.00588007	0.0096483	0.00754214	0.00857221	0.0113625	0.00706312	0.00284801	0.00609108	0.00369402	0.00869122	0.00951329	0.0155973	0.0106854	0.0240777	0.0131808	0.00696811	0.0096373	0.0195245	0.0107144	0.0147351	0.0170246	0.0147291	0.0125237	0.0119596	0.0101824	0.0150261	0.00605607	0.00530805	0.00896924	0.00949429	0.014626	0.00395802	0.00441703	0.0225168	0.00376902	0.0131068	0.0139539	0.0406063	0.0206369	0.0160994	0.0147311	0.00952429
AS No15	0.018209	0.027552	0.0204018	0.0343455	0.00688811	0.0123356	0.00473204	0.0188312	0.0264952	0.0097013	0.0168986	0.0203358	0.00997433	0.0177939	0.0147471	0.0172187	0.03003	0.0138789	0.00886723	0.0132268	0.0215763	0.0162314	0.0118866	0.0245579	0.0248931	0.0156153	0.022943	0.0286088	0.0190403	0.0152772	0.0177439	0.0239976	0.0173777	0.0102564	0.0147781	0.0282815	0.0282945	0.0155002	0.0110745	0.0217834	0.00995533	0.0198086	0.0140109	0.0159363	0.0150261	0.014503	0.0195395	0.0289811	0.0113345
AS No16	0.0126597	0.0141239	0.0264972	0.0116035	0.0304334	0.0287179	0.0151462	0.0116695	0.0270006	0.0155503	0.0128417	0.0115465	0.0188752	0.00944328	0.0147651	0.024598	0.0103404	0.00959929	0.0126587	0.0150761	0.0114145	0.0200077	0.0192944	0.024615	0.0167436	0.0305915	0.0242698	0.0222857	0.0201827	0.0174998	0.0266483	0.0266883	0.0120376	0.0388876	0.0273138	0.00731613	0.0156873	0.0121126	0.0309659	0.0195075	0.00519805	0.0192584	0.0167946	0.0217985	0.0146811	0.0134628	0.0120176	0.0214163	0.0184891
AS No17	0.0135728	0.018194	0.0128527	0.0134638	0.0173237	0.0137539	0.0297308	0.0247811	0.0283076	0.00431703	0.0179819	0.00656009	0.00978531	0.0335296	0.0084962	0.00954729	0.00488404	0.0177859	0.0131898	0.0118496	0.0066461	0.00792317	0.0116515	0.0104724	0.00878323	0.00957729	0.0194735	0.0196915	0.00692111	0.00938328	0.014321	0.0068041	0.00857121	0.0108504	0.0167726	0.00973131	0.0149571	0.00794017	0.0216324	0.014653	0.0163965	0.0171227	0.0204889	0.0123096	0.0161754	0.0105994	0.00970931	0.00939828	0.00860121
AS No18	0.014624	0.0121966	0.0122256	0.0185561	0.0136578	0.0109844	0.00249101	0.00861621	0.0083712	0.014252	0.0162764	0.0218365	0.0158613	0.0166035	0.0185551	0.0139489	0.00959629	0.0136488	0.0138529	0.0138459	0.0132798	0.0111945	0.0132918	0.0113795	0.00733413	0.00885523	0.0149361	0.0233182	0.0123646	0.00896624	0.0175248	0.0096973	0.0116895	0.0170226	0.00991933	0.0114635	0.014389	0.0100673	0.0119666	0.00910425	0.0123866	0.0134138	0.01461	0.0122986	0.0134608	0.0138079	0.0212502	0.0112205	0.0106454
TD No1	0.0222147	0.014402	0.0167826	0.0150051	0.0264231	0.0214303	0.00831819	0.00490904	0.0265382	0.0196545	0.0156153	0.0185361	0.0120066	0.0123746	0.0313803	0.0320269	0.00897124	0.0125597	0.0140839	0.0177669	0.0119406	0.0137839	0.00766915	0.0190033	0.0162294	0.00498404	0.0126427	0.0205929	0.0164365	0.00702112	0.0113505	0.0115345	0.00808418	0.0101453	0.0161044	0.0282225	0.03001	0.0121906	0.0129147	0.0223447	0.0314133	0.0124316	0.014439	0.0272507	0.0107004	0.0154602	0.00997333	0.0125487	0.00470503
TD No2	0.0110494	0.0154902	0.0213823	0.0214573	0.0123806	0.0127037	0.0250572	0.0245129	0.0213933	0.0187752	0.0194374	0.0111055	0.0109814	0.0222837	0.0164765	0.0209841	0.0209481	0.0115065	0.0135868	0.00988532	0.0189833	0.00860121	0.00532805	0.00486804	0.0314213	0.0176518	0.0108204	0.00598607	0.0148691	0.0175278	0.0146711	0.0210391	0.0156693	0.00986632	0.0160694	0.0189553	0.0303633	0.0120596	0.0188142	0.0109304	0.0231882	0.0184731	0.0155433	0.0175398	0.0124736	0.0179959	0.0238995	0.0234953	0.0201767
TD No3	0.0184961	0.0147681	0.0296097	0.0110454	0.0106494	0.018137	0.014497	0.0128987	0.0222617	0.0218205	0.0168166	0.00821318	0.0120146	0.00786116	0.0192544	0.0128967	0.00996133	0.0349993	0.00929827	0.0199667	0.00811918	0.0200817	0.00892724	0.0213042	0.0174058	0.0193984	0.0237935	0.0202188	0.0100483	0.0266173	0.0161534	0.0158193	0.014476	0.0237615	0.0184651	0.0293654	0.0237645	0.0195915	0.0252023	0.0236484	0.0282955	0.0260039	0.0212452	0.0379202	0.0222187	0.0386803	0.0400334	0.0267734	0.0230491
TD No4	0.0266273	0.0258428	0.0353888	0.0266153	0.0271317	0.0278022	0.0284707	0.0219775	0.0212052	0.0413666	0.0603843	0.0280554	0.0389016	0.0507515	0.0356171	0.0323223	0.0162264	0.0220046	0.024675	0.0184861	0.0186282	0.0348491	0.0522776	0.0559443	0.0270846	0.02765	0.0522776	0.0488769	0.0330721	0.0360045	0.0554478	0.0388275	0.0509541	0.0549864	0.044821	0.0203948	0.0339731	0.0466117	0.0434984	0.0216324	0.0284707	0.0210691	0.0341222	0.0252764	0.0386973	0.0434483	0.0344266	0.026255	0.0271917
TD No5	0.00937027	0.00776216	0.0107364	0.00928327	0.0084612	0.0162534	0.00492904	0.0147601	0.00869922	0.0204909	0.00927827	0.00333301	0.00886623	0.00973831	0.00605807	0.0110965	0.0135588	0.00730113	0.00812818	0.0111355	0.00770215	0.0137829	0.0232272	0.0125677	0.00953729	0.0125497	0.0130987	0.014609	0.0363941	0.0213372	0.0169316	0.00887923	0.00884823	0.0147731	0.0102994	0.0126567	0.0110685	0.0126787	0.0184651	0.0129847	0.0178359	0.00381102	0.0102824	0.0247491	0.00545905	0.0135548	0.00791517	0.0126937	0.0133388
TD No6	0.0253824	0.0119446	0.0129317	0.01437	0.0107254	0.0128427	0.0191663	0.00934527	0.0117895	0.0156433	0.0107694	0.0124246	0.0215243	0.022805	0.0199617	0.0200337	0.0084372	0.014395	0.0153792	0.0195445	0.00534405	0.0160534	0.0242127	0.018045	0.0109744	0.0158923	0.01803	0.0102594	0.00990232	0.0202918	0.0133308	0.0154122	0.0179189	0.0249602	0.0287489	0.0195875	0.0204749	0.0124086	0.0174158	0.0188552	0.0186502	0.0150151	0.0150151	0.0248191	0.0136208	0.0196935	0.0116715	0.0200707	0.0201377
TD No7	0.0227239	0.014206	0.046253	0.0615918	0.0345578	0.0260699	0.0173577	0.0171217	0.0465316	0.027625	0.0423223	0.0160804	0.0339991	0.0154582	0.0174828	0.0387504	0.0226849	0.0295386	0.018233	0.0175568	0.0141429	0.0214783	0.0245629	0.0223837	0.0238635	0.0198146	0.0210181	0.0231131	0.0249092	0.027556	0.0161914	0.0130597	0.0146721	0.00856921	0.00986532	0.020714	0.0420297	0.0114155	0.00535805	0.014348	0.0247571	0.0163585	0.0169166	0.0163525	0.0184831	0.0150381	0.0226269	0.0154892	0.0267724
TD No8	0.0156773	0.0248251	0.0186121	0.0255656	0.0265252	0.0225128	0.0190543	0.0122616	0.0212392	0.0115115	0.0163635	0.0128677	0.00574606	0.0124446	0.0205629	0.0255185	0.0119416	0.0172537	0.00824419	0.00704712	0.0124416	0.0111575	0.0153862	0.00957529	0.0113865	0.0138749	0.00796117	0.02615	0.0133868	0.00821018	0.0178879	0.00699811	0.00995633	0.014341	0.0177219	0.0217164	0.0321861	0.00731113	0.0066361	0.0184981	0.031127	0.0136749	0.0097043	0.0244749	0.0111235	0.0271026	0.0161714	0.0214663	0.018094
TD No9	0.00589107	0.020843	0.0172007	0.0157053	0.00543405	0.0084682	0.0173727	0.00415302	0.00952929	0.0235454	0.0296107	0.0096103	0.0304104	0.01832	0.0109534	0.0114775	0.0114765	0.0136058	0.00406102	0.00444403	0.0189973	0.014306	0.0119686	0.00916126	0.0172387	0.0154712	0.0377439	0.0378441	0.0234173	0.0274639	0.0271627	0.0193414	0.0193524	0.0233332	0.0272718	0.020731	0.0150021	0.0155022	0.0241767	0.0190133	0.0174868	0.0137689	0.0156933	0.0218285	0.0175648	0.0193544	0.0227289	0.0343865	0.0293574
TD No10	0.0225378	0.0120666	0.0120666	0.0105344	0.0173597	0.0102374	0.0163935	0.00419002	0.00457003	0.0096813	0.00482604	0.00691711	0.0165185	0.00856621	0.00902024	0.0122656	0.00611208	0.0132188	0.0197946	0.0210261	0.00609508	0.0205899	0.0199056	0.014411	0.0129097	0.00805417	0.00835919	0.00794317	0.0106364	0.00806617	0.00874122	0.0108084	0.0126437	0.0117795	0.00507404	0.00350301	0.00610508	0.0116615	0.0102844	0.0135068	0.00622808	0.0141139	0.00986732	0.0108964	0.00859821	0.0129517	0.00739013	0.0193084	0.0196115
TD No11	0.00724513	0.00585007	0.00415002	0.00406002	0.00877323	0.00818018	0.0109794	0.00772015	0.0167666	0.0104194	0.00897624	0.014193	0.0117125	0.0127447	0.0204398	0.0172817	0.0131098	0.00799717	0.0165205	0.0174168	0.0120076	0.00825019	0.0129147	0.0151202	0.00724013	0.0179539	0.0125417	0.0148681	0.00392702	0.00927927	0.0148301	0.00908325	0.0114095	0.0205049	0.014208	0.0136338	0.0168786	0.0129877	0.0175238	0.0187882	0.0150151	0.0102474	0.0117935	0.0110985	0.00815418	0.0171537	0.0123696	0.0279583	0.0108624
TD No12	0.0339731	0.0273678	0.0257397	0.0148941	0.0336327	0.0261069	0.0162854	0.0177329	0.0209861	0.0161094	0.014324	0.0104714	0.0101463	0.00952329	0.0192144	0.0141719	0.0135358	0.0176148	0.0450745	0.0286308	0.0178169	0.0106884	0.0238205	0.0223127	0.00894424	0.0236944	0.0203968	0.0174828	0.0192874	0.031039	0.0084202	0.00975131	0.00604807	0.0100203	0.014405	0.0147801	0.0200957	0.00606407	0.0235764	0.0303533	0.0128907	0.0106584	0.00885023	0.0172777	0.0118085	0.0152482	0.0282365	0.00778016	0.032058
TD No13	0.0101994	0.0109714	0.0108104	0.00768115	0.00830219	0.0188732	0.0106244	0.0115315	0.0117965	0.00511204	0.00497804	0.018309	0.00816718	0.0103184	0.00723313	0.0311391	0.002251	0.0130847	0.0188572	0.0198386	0.0175218	0.00511204	0.0195635	0.00983232	0.0241757	0.0198256	0.0307807	0.0103494	0.0118025	0.0149841	0.0220366	0.00765615	0.0159814	0.00629508	0.00996933	0.0124786	0.00714312	0.0114545	0.00752914	0.00572506	0.00572906	0.0124596	0.00767515	0.00461003	0.0065951	0.00989132	0.00656609	0.00861021	0.0317827
TD No14	0.0126417	0.0112905	0.00823119	0.0105194	0.0179819	0.0156463	0.0118246	0.0136108	0.0172847	0.0129817	0.00741914	0.0120696	0.0226269	0.0103844	0.00893424	0.020829	0.0127497	0.00988432	0.0085022	0.0119186	0.0185051	0.0107834	0.00603707	0.00988232	0.00796917	0.0104444	0.00638509	0.00986532	0.0096203	0.00865822	0.0149801	0.0179369	0.0167586	0.0194495	0.0102934	0.0169996	0.0108734	0.00509204	0.014392	0.0096793	0.00693811	0.00783116	0.00620708	0.0120716	0.0066321	0.00569406	0.0111965	0.0124957	0.00929027
TD No15	0.00801917	0.0116215	0.0155823	0.0177929	0.0151672	0.0277541	0.00951329	0.0121956	0.0194394	0.0250232	0.0127677	0.0137129	0.0327137	0.022843	0.0214493	0.00906525	0.0322512	0.0162264	0.0194204	0.0102674	0.0191063	0.0184421	0.0113185	0.0183641	0.0192934	0.0213282	0.0188872	0.0278282	0.0341403	0.0224178	0.0214983	0.0542883	0.0289	0.0400244	0.0305955	0.0187122	0.0123816	0.0194515	0.0395797	0.0351655	0.00981432	0.0190683	0.0188672	0.0138209	0.0141599	0.0103194	0.0132718	0.00949829	0.0112575
TD No16	0.0139229	0.00611208	0.00725313	0.0114115	0.0137769	0.0268374	0.0167026	0.0140609	0.0161474	0.0184011	0.00770815	0.0307517	0.0127467	0.0152372	0.0197326	0.00454403	0.0173467	0.0132378	0.0131438	0.0104004	0.00742814	0.018201	0.00759415	0.0130917	0.00439203	0.0096093	0.0346388	0.0216724	0.0180089	0.0238335	0.026278	0.00882523	0.00829919	0.0110805	0.0105534	0.020777	0.0146971	0.0104694	0.0163585	0.0101824	0.00479404	0.0096633	0.0114675	0.00885323	0.0138309	0.00707412	0.00396902	0.00882523	0.014294
TD No17	0.0104804	0.0066991	0.0096333	0.0196975	0.0147461	0.0241277	0.0264802	0.0096523	0.00899824	0.0154772	0.0134368	0.0154142	0.0153332	0.0178689	0.0223667	0.0226109	0.0124766	0.00691611	0.00767315	0.0126557	0.0248371	0.0139829	0.0118256	0.00651009	0.0197196	0.0134938	0.00793517	0.0186242	0.00706612	0.0116375	0.0177899	0.0154112	0.0175518	0.0209491	0.0273538	0.0282395	0.0264021	0.0266863	0.0122056	0.0215643	0.0226829	0.0149881	0.0151061	0.00834219	0.0151452	0.0174348	0.0132508	0.024618	0.0149501
TD No18	0.00364402	0.00494304	0.00768615	0.0134598	0.0168206	0.00537405	0.00506904	0.00773215	0.0136508	0.0117865	0.00808318	0.0133088	0.0239496	0.0174498	0.0247931	0.0103654	0.0221386	0.0219415	0.00513905	0.00365002	0.0353587	0.0221536	0.0104554	0.0115015	0.0154152	0.0172647	0.0284897	0.0391971	0.0212302	0.0277361	0.0254635	0.0137539	0.0147461	0.0125917	0.014322	0.00854521	0.0120246	0.0151622	0.0117375	0.0161264	0.0125827	0.0169506	0.0122256	0.0157293	0.00958029	0.0096783	0.0130237	0.00609408	0.00830419
ImCoh in beta band	Sensor1 and seed sensor	Sensor2 and seed sensor	Sensor3 and seed sensor	Sensor4 and seed sensor	Sensor5 and seed sensor	Sensor6 and seed sensor	Sensor7 and seed sensor	Sensor8 and seed sensor	Sensor9 and seed sensor	Sensor10 and seed sensor	Sensor11 and seed sensor	Sensor12 and seed sensor	Sensor13 and seed sensor	Sensor14 and seed sensor	Sensor15 and seed sensor	Sensor16 and seed sensor	Sensor17 and seed sensor	Sensor18 and seed sensor	Sensor19 and seed sensor	Sensor20 and seed sensor	Sensor21 and seed sensor	Sensor22 and seed sensor	Sensor23 and seed sensor	Sensor24 and seed sensor	Sensor25 and seed sensor	Sensor26 and seed sensor	Sensor27 and seed sensor	Sensor28 and seed sensor	Sensor29 and seed sensor	Sensor30 and seed sensor	Sensor31 and seed sensor	Sensor32 and seed sensor	Sensor33 and seed sensor	Sensor34 and seed sensor	Sensor35 and seed sensor	Sensor36 and seed sensor	Sensor37 and seed sensor	Sensor38 and seed sensor	Sensor39 and seed sensor	Sensor40 and seed sensor	Sensor41 and seed sensor	Sensor42 and seed sensor	Sensor43 and seed sensor	Sensor44 and seed sensor	Sensor45 and seed sensor	Sensor46 and seed sensor	Sensor47 and seed sensor	Sensor48 and seed sensor	Sensor49 and seed sensor
AS No1	0.0153892	0.0165475	0.0127917	0.0154642	0.00732713	0.0117485	0.0128017	0.0113095	0.0127217	0.0123666	0.0108674	0.0083852	0.0118966	0.00877723	0.00885323	0.00915526	0.0155132	0.0140999	0.0151832	0.0114445	0.0096223	0.0144	0.00758515	0.00756714	0.0147021	0.0116845	0.0128557	0.00830919	0.0108334	0.0120896	0.0121986	0.00911125	0.0133848	0.0141549	0.0132138	0.0133358	0.0131308	0.0129597	0.0161164	0.0136649	0.0158533	0.0129007	0.0128167	0.014649	0.0149951	0.00994933	0.00990532	0.0107694	0.0114425
AS No2	0.0102494	0.0112755	0.0166495	0.0130727	0.00911425	0.0102054	0.00973331	0.0109704	0.0179319	0.0101674	0.0122106	0.0161984	0.0175238	0.0149621	0.0188582	0.022947	0.0188192	0.0230751	0.0189393	0.0157783	0.0156673	0.0221746	0.0112655	0.00793117	0.0123406	0.0111805	0.00918626	0.00722413	0.00809218	0.0139739	0.0152162	0.0191283	0.0127207	0.0118155	0.0204879	0.0137129	0.020867	0.0101083	0.0185201	0.0107414	0.0134238	0.0123496	0.0120106	0.0100113	0.0194144	0.0150791	0.014551	0.0111485	0.0133048
AS No3	0.0115755	0.014433	0.0178729	0.0139509	0.0101654	0.014298	0.0174208	0.0134398	0.014287	0.0147861	0.0131178	0.0190643	0.0123336	0.0147631	0.0158603	0.0160974	0.0205959	0.0169366	0.0139769	0.00949028	0.0148731	0.0195625	0.0139119	0.0105834	0.00693911	0.00862521	0.00924026	0.00725513	0.0106394	0.0106684	0.0124076	0.0126577	0.0122606	0.0148361	0.00808118	0.0122356	0.0133568	0.0116215	0.0175108	0.0119186	0.014214	0.0106134	0.0130787	0.0128177	0.0103874	0.0163785	0.0138999	0.00712812	0.00697011
AS No4	0.0203328	0.0183641	0.0126407	0.0125707	0.0100393	0.0108564	0.0135338	0.0135888	0.0281725	0.0200317	0.0204609	0.0203058	0.0170366	0.0116795	0.0124876	0.0118476	0.0112435	0.0134638	0.0151652	0.0178089	0.0133638	0.00951129	0.0154272	0.0187882	0.0134558	0.0096113	0.0119066	0.0135818	0.0158293	0.0110525	0.0125767	0.0169156	0.0132078	0.0134238	0.0141569	0.0120136	0.0116835	0.0121166	0.0137189	0.0122076	0.0127637	0.014389	0.0110955	0.0160424	0.0114335	0.0096933	0.00914926	0.0116055	0.00971131
AS No5	0.0102744	0.00972531	0.0132398	0.0115775	0.0159774	0.0149451	0.0118486	0.0134148	0.0132788	0.0100793	0.0179869	0.0185971	0.0135878	0.0157743	0.0210981	0.0213452	0.0146811	0.00994133	0.00870022	0.0111505	0.0148501	0.018262	0.0119596	0.0096353	0.0132638	0.0101243	0.00613708	0.00522305	0.00749714	0.00937327	0.0125897	0.0132628	0.0148221	0.0234113	0.0146941	0.0132288	0.0238325	0.0121206	0.0161194	0.0130767	0.0167756	0.0139869	0.0134088	0.0083872	0.0115315	0.0148431	0.0157923	0.0165675	0.0104854
AS No6	0.00782216	0.0116715	0.0153472	0.00925326	0.00979331	0.00941928	0.0108974	0.0105864	0.0152742	0.0159844	0.0116605	0.0179229	0.0155533	0.0177809	0.0172987	0.0186081	0.0155673	0.0192254	0.0120646	0.00799117	0.0227449	0.0161574	0.0227789	0.0103564	0.0126517	0.0138699	0.0131658	0.0102914	0.0141189	0.0105534	0.0112445	0.0162384	0.0107374	0.00882523	0.0120746	0.0146811	0.0219385	0.0118306	0.0119256	0.00994833	0.0117615	0.0130017	0.0126167	0.0123136	0.0114545	0.0119746	0.0140859	0.0107444	0.0135738
AS No7	0.00783416	0.0109884	0.0116555	0.0125837	0.0110254	0.0105804	0.0103094	0.0134148	0.0188452	0.0111715	0.014336	0.0134018	0.0169376	0.0188422	0.0232392	0.0165355	0.0217534	0.014221	0.0171657	0.0118466	0.0163665	0	0.0226139	0.0169976	0.0154722	0.0203118	0.0230531	0.0130247	0.0160314	0.0138799	0.00781516	0.00999833	0.00799117	0.0150531	0.0231651	0.0231091	0.0183831	0.0148401	0.0155072	0.014292	0.0111895	0.00921426	0.0169036	0.0199667	0.0147361	0.0101674	0.0137139	0.0132598	0.0165835
AS No8	0.0116755	0.0119916	0.0106434	0.0110244	0.0115435	0.0123896	0.0176498	0.0128307	0.0144	0.0217094	0.0285327	0.014252	0.0239246	0.0222947	0.00993933	0.0140859	0.0188822	0.0154912	0.0147251	0.0169066	0.0169306	0.0157813	0.0126827	0.014364	0.0133248	0.00999033	0.0131718	0.0118676	0.0179359	0.0152332	0.0155092	0.0148091	0.0153102	0.0149501	0.0128547	0.0084942	0.0120476	0.0141109	0.0109644	0.0117115	0.00912225	0.00986832	0.0111745	0.0127037	0.0117885	0.0109424	0.0104764	0.0127997	0.0132738
AS No9	0.00771015	0.00711112	0.0105464	0.0130017	0.00917426	0.00958329	0.0139079	0.0169176	0.00805017	0.0137019	0.0157173	0.0120056	0.0242207	0.0141279	0.0158783	0.0163154	0.0137419	0.0118966	0.0101033	0.0120296	0.0124977	0.0140959	0.0084632	0.00894424	0.0116735	0.0115045	0.00819218	0.00990632	0.0102974	0.00875422	0.00937227	0.0118426	0.0115015	0.0168226	0.01817	0.0152272	0.0176028	0.0151202	0.0147531	0.0163285	0.0131007	0.0188672	0.0193544	0.0135118	0.0140289	0.0101613	0.00978531	0.00908925	0.00994533
AS No10	0.0118486	0.0117575	0.0127607	0.0160164	0.0160754	0.0135268	0.0124636	0.0127627	0.0169196	0.0158603	0.0139909	0.0169676	0.0156073	0.0163094	0.0192264	0.0251583	0.00865222	0.0164595	0.0168826	0.0113765	0.0124336	0.0113895	0.0112795	0.0149021	0.0131017	0.0106144	0.00991232	0.0108674	0.0177349	0.0153552	0.0156233	0.0149711	0.0167996	0.0165355	0.0155373	0.0163325	0.014447	0.0117205	0.0123436	0.0159534	0.0126197	0.00870522	0.0115035	0.0159684	0.0106124	0.0129217	0.00909325	0.00687711	0.0131478
AS No11	0.00814918	0.00755714	0.0084262	0.00792017	0.0196575	0.0157273	0.00929027	0.0124076	0.0151262	0.0183311	0.0138089	0.0165055	0.0157163	0.0210671	0.0164765	0.0237745	0.0083992	0.0115555	0.0100783	0.00955929	0.0141119	0.0132728	0.0108284	0.0151952	0.0115285	0.0109794	0.00857721	0.0105164	0.0171567	0.0125317	0.0110104	0.0124556	0.0135988	0.0128507	0.014595	0.0201777	0.0137519	0.00888023	0.0135908	0.00859321	0.0136108	0.0151822	0.00894424	0.0119426	0.0105204	0.0102104	0.0117255	0.0130177	0.0119896
AS No12	0.0172157	0.0226839	0.0185131	0.0129117	0.0202518	0.0167766	0.0203348	0.0151362	0.020843	0.0154052	0.0156493	0.0165385	0.0129867	0.0153342	0.0169116	0.0153802	0.00951629	0.0135368	0.0164285	0.0160514	0.0106114	0.0141249	0.0151542	0.018145	0.0158453	0.0152692	0.014324	0.0200587	0.0187632	0.0179269	0.0135798	0.0158723	0.0149541	0.0168586	0.0106114	0.00864922	0.00979231	0.0204559	0.0164035	0.0117965	0.0105524	0.0159373	0.0117055	0.00793017	0.0113495	0.0114645	0.0108314	0.0167756	0.0149491
AS No13	0.0135218	0.0114195	0.0084042	0.0110555	0.0149471	0.0103914	0.0108984	0.0117505	0.014379	0.0106144	0.0128147	0.0126197	0.0151772	0.0133048	0.0175608	0.0173137	0.0141429	0.0136749	0.0118566	0.0169416	0.0126647	0.0168926	0.0136108	0.0137729	0.00981832	0.00829919	0.00905025	0.0138639	0.0173727	0.0140789	0.0166505	0.0155192	0.0173517	0.0174318	0.0179739	0.0195835	0.0203008	0.0124506	0.018084	0.0204008	0.0195715	0.0140289	0.0206169	0.0249352	0.0184331	0.0230391	0.014582	0.00926126	0.00801017
AS No14	0.00913425	0.0124376	0.0116765	0.014197	0.00977531	0.0113555	0.00939328	0.00890524	0.0190683	0.0084832	0.0112215	0.0179039	0.0156153	0.0115885	0.0148271	0.014243	0.0201187	0.0234193	0.0221386	0.0125727	0.0118946	0.0176178	0.0155883	0.00808918	0.0168436	0.0132698	0.0151041	0.0118276	0.0130127	0.00901624	0.0130487	0.0153082	0.0186162	0.0173537	0.0171507	0.0201577	0.0183991	0.0159824	0.0200627	0.0176228	0.0161254	0.0121936	0.0133448	0.0196085	0.0153012	0.0125567	0.0125637	0.0169006	0.0184851
AS No15	0.0106634	0.0101914	0.0118876	0.00916526	0.00971131	0.00745414	0.0128087	0.0134288	0.0210611	0.00795317	0.0113185	0.0156463	0.00727113	0.0167516	0.0128297	0.0135648	0.0157593	0.0191353	0.0155693	0.0113255	0.0221686	0.0190073	0.0115335	0.0121976	0.0136598	0.0126507	0.0172237	0.0138699	0.0126517	0.0177589	0.0101043	0.00773215	0.0128387	0.0133848	0.0150531	0.0126267	0.0116715	0.0168026	0.0121746	0.0113205	0.0107324	0.00781316	0.0131768	0.00802917	0.0106324	0.0108824	0.0120246	0.0140429	0.0175338
AS No16	0.0108154	0.00933727	0.00883823	0.00873522	0.0122536	0.0148211	0.0116765	0.00881123	0.0140089	0.0135918	0.0128587	0.0123806	0.0123246	0.0136528	0.0161524	0.0212682	0.0103134	0.0105974	0.00950529	0.00699111	0.0121026	0.0152382	0.0123126	0.0162814	0.01821	0.0133288	0.0123876	0.0112335	0.0158493	0.0163595	0.0134848	0.018257	0.0163014	0.0138959	0.0115035	0.0172827	0.0179019	0.0156783	0.0151962	0.020709	0.0200577	0.0152062	0.0183431	0.0199536	0.0169956	0.0245399	0.0186392	0.0154022	0.0112815
AS No17	0.0108524	0.0127967	0.0168256	0.0161014	0.00720712	0.00874722	0.00779116	0.0135638	0.0150181	0.00971431	0.00926026	0.0127667	0.0103874	0.0139389	0.0210321	0.0245439	0.0116705	0.0124596	0.0111765	0.0154172	0.018066	0.0149731	0.0137119	0.0127167	0.0203848	0.0119046	0.0105944	0.00985732	0.0158933	0.0122536	0.00687711	0.00831519	0.0123166	0.0210901	0.0213572	0.0178189	0.0215253	0.0174248	0.0203198	0.0204328	0.024597	0.0172857	0.0171067	0.0225908	0.0122876	0.0173888	0.0161444	0.0110605	0.0100723
AS No18	0.0197576	0.0120316	0.0154022	0.0118846	0.0215984	0.0174968	0.0161594	0.0105804	0.0151112	0.0139289	0.0129217	0.0165775	0.00933227	0.00897724	0.0167476	0.0175078	0.0124776	0.00870322	0.0112575	0.0109734	0.0129517	0.0139429	0.0153662	0.00955729	0.0148721	0.0157723	0.0161554	0.0155012	0.0169856	0.0153162	0.0160994	0.0118376	0.0107334	0.0067371	0.00735313	0.0122456	0.0159363	0.0158333	0.0108954	0.0105064	0.0120016	0.0162284	0.014509	0.0132298	0.0125947	0.0120316	0.0116935	0.0132918	0.0169836
TD No1	0.0138299	0.0150761	0.0117085	0.00985832	0.0159283	0.0131488	0.00972931	0.0152742	0.0177429	0.014613	0.0126627	0.0171237	0.0115885	0.00782516	0.018248	0.0150181	0.0163655	0.0134298	0.0153452	0.0133238	0.0140049	0.0166275	0.0148891	0.0117155	0.0110555	0.0152772	0.0160214	0.014553	0.0156733	0.0146741	0.0139349	0.0131868	0.0154872	0.0100953	0.0117765	0.0162554	0.0154662	0.0154322	0.014187	0.0104584	0.01427	0.0139889	0.0102764	0.00910725	0.0153602	0.0105604	0.0152412	0.0120016	0.0129557
TD No2	0.0118125	0.0121986	0.0123196	0.00816618	0.00684111	0.00870022	0.0130867	0.0110745	0.0125817	0.00920726	0.00944828	0.0118165	0.0130427	0.0103914	0.0168566	0.0264562	0.0137979	0.0159554	0.0190933	0.0136909	0.0130167	0.0171537	0.0147011	0.00816318	0.0110905	0.0137409	0.0129687	0.0114105	0.00928527	0.0160474	0.0140839	0.0119906	0.0178849	0.0157103	0.01451	0.0204589	0.0165615	0.014348	0.0157303	0.018306	0.0148881	0.0121626	0.0102784	0.0150081	0.00951829	0.0120676	0.0151422	0.00825319	0.0153132
TD No3	0.00862721	0.0151152	0.014394	0.0184741	0.0158673	0.0191764	0.0214813	0.0265242	0.0272227	0.0158723	0.02293	0.0278262	0.0171327	0.0196115	0.0263221	0.0245709	0.01455	0.0128497	0.0124476	0.00929427	0.0138059	0.0155302	0.0138929	0.0150631	0.0187172	0.0192254	0.0135538	0.0127787	0.0135938	0.0168076	0.0160854	0.0136018	0.0109864	0.0112785	0.0211922	0.0223867	0.0195735	0.0122826	0.00800317	0.0131498	0.0177789	0.0161024	0.0159904	0.0175178	0.0185691	0.0169976	0.0190663	0.0167726	0.020789
TD No4	0.018025	0.0187382	0.0191934	0.0135088	0.0186762	0.0186772	0.0135048	0.0146761	0.0292453	0.0105484	0.00780616	0.0114885	0.0135248	0.0105314	0.0096993	0.0183331	0.0109964	0.0166295	0.0124776	0.0211532	0.0115775	0.0209831	0.0193464	0.0172657	0.0201397	0.0159484	0.0199847	0.0174828	0.0128487	0.0136729	0.0122946	0.0141489	0.0130107	0.0109864	0.0135868	0.0193714	0.0196895	0.0161194	0.0130397	0.0122046	0.0158213	0.0197246	0.0114085	0.0122356	0.0146921	0.0164895	0.0165005	0.0101173	0.00812518
TD No5	0.0137149	0.0133918	0.0096803	0.0113055	0.0156863	0.0110525	0.00976531	0.0122196	0.014191	0.0111135	0.00903025	0.0117865	0.0140959	0.0117255	0.0141329	0.0176908	0.0163194	0.0237204	0.0176268	0.0136969	0.0170126	0.020818	0.0178629	0.0137119	0.0151142	0.0168906	0.0169946	0.00911625	0.0105754	0.0140509	0.0112935	0.00894724	0.0123776	0.0148611	0.0175288	0.0151932	0.0161134	0.0250022	0.0166185	0.0156583	0.0124296	0.0203278	0.0210621	0.0126727	0.0125847	0.0139819	0.0104124	0.0110725	0.0160124
TD No6	0.0135748	0.0135288	0.0115555	0.00977731	0.0117345	0.00822719	0.0103154	0.018061	0.0268965	0.00927727	0.0108624	0.0154892	0.0150321	0.0105044	0.0113365	0.0193314	0.0157873	0.0190723	0.0167346	0.0178989	0.0211502	0.0204929	0.0157273	0.0137949	0.0138599	0.018119	0.014366	0.0115695	0.0117535	0.00987832	0.0096153	0.0164335	0.0123096	0.0227389	0.0136799	0.0109814	0.01811	0.014321	0.014498	0.0172547	0.0104244	0.0188672	0.0126187	0.0140509	0.0159944	0.0174608	0.0212732	0.0123536	0.014391
TD No7	0.0117285	0.00829119	0.00995333	0.00896124	0.0153192	0.0174048	0.0158803	0.0148421	0.0185251	0.0161474	0.020714	0.0161804	0.0116565	0.0156403	0.0204739	0.0225048	0.0117855	0.0130277	0.00988932	0.00757514	0.0141779	0.0130537	0.0160984	0.0160354	0.0161224	0.0163625	0.0190053	0.0178919	0.0178439	0.0177539	0.0130977	0.0168966	0.0129507	0.0117935	0.0115955	0.0125887	0.0203628	0.0117695	0.0114805	0.0140129	0.0196605	0.0138029	0.0131988	0.0107744	0.0175928	0.0154412	0.00988932	0.0134488	0.0159754
TD No8	0.018154	0.0162044	0.0163955	0.0106364	0.0122146	0.0115355	0.0119306	0.0169796	0.0230551	0.0104594	0.00759915	0.0138579	0.00971231	0.0106794	0.0117495	0.0155903	0.0141279	0.0147561	0.018305	0.018212	0.0106894	0.00706112	0.0121456	0.0103924	0.0128177	0.0102904	0.0129447	0.0113735	0.014392	0.0113095	0.01435	0.0156223	0.0139689	0.00751614	0.00588907	0.00987732	0.0188412	0.00953029	0.00680811	0.00888023	0.0171797	0.0113855	0.0125977	0.0133508	0.014544	0.0153852	0.0113395	0.0124556	0.0104664
TD No9	0.0106444	0.00741714	0.00918826	0.0141669	0.00880123	0.014382	0.0197446	0.0226959	0.0238765	0.0157393	0.0188392	0.0248971	0.0151752	0.0191673	0.0198046	0.0216864	0.014216	0.0149141	0.014455	0.0178749	0.0125087	0.014563	0.0178499	0.0163495	0.00734513	0.0123316	0.0110174	0.0102794	0.014228	0.0155773	0.0107304	0.0141099	0.0131508	0.0135078	0.0121456	0.014576	0.0155272	0.00884623	0.0126427	0.0113135	0.0147781	0.0106614	0.0105534	0.0156823	0.00724113	0.0162864	0.0127917	0.00566006	0.0104934
TD No10	0.0118346	0.00905725	0.00789816	0.0111765	0.0100123	0.0114145	0.0109204	0.0118696	0.0129157	0.0117895	0.014645	0.0120276	0.0184221	0.0156463	0.0173277	0.018146	0.0107514	0.0131308	0.0118426	0.0113335	0.0110525	0.0109234	0.0103354	0.0101674	0.0121626	0.00909925	0.0146691	0.0111245	0.0132658	0.00957529	0.0167496	0.0148931	0.0105304	0.0126597	0.0120036	0.0122406	0.0101213	0.0066701	0.0133008	0.00893524	0.0101563	0.00444303	0.00921226	0.0118105	0.00573606	0.0104304	0.0110525	0.0106954	0.0106894
TD No11	0.00895624	0.00795917	0.0119566	0.0126647	0.0067461	0.00696211	0.0110965	0.0126607	0.018228	0.0068001	0.014221	0.0242808	0.0120646	0.0167076	0.0196795	0.0257697	0.0114965	0.00881623	0.0105154	0.0132488	0.0150601	0.0118095	0.0159123	0.014576	0.0121196	0.0115965	0.0113525	0.0105574	0.00901324	0.00922126	0.0103884	0.0130317	0.0141329	0.020797	0.0167986	0.0162634	0.0232082	0.0154152	0.0157203	0.014557	0.0164045	0.0150141	0.0134608	0.0113435	0.0109474	0.0128027	0.0084632	0.0171597	0.0126267
TD No12	0.0114815	0.0141089	0.0110905	0.0140319	0.00995933	0.0131798	0.0129437	0.0121266	0.0171927	0.00789116	0.0117155	0.0162064	0.014262	0.00877923	0.0162674	0.01811	0.0105994	0.0130917	0.00854221	0.00935527	0.00651809	0.0104364	0.014614	0.0108794	0.00913325	0.00741814	0.014206	0.00994333	0.00745514	0.00929127	0.00985732	0.0122236	0.00766215	0.00956729	0.0110314	0.0131027	0.0166595	0.0123136	0.00863321	0.0135068	0.0212192	0.0178829	0.0154572	0.0259788	0.0165495	0.0175048	0.020784	0.00987232	0.00868122
TD No13	0.0104154	0.0135418	0.0126007	0.0123716	0.0121826	0.00865122	0.0125047	0.0106884	0.018284	0.0114015	0.0179519	0.0131118	0.0100813	0.0133648	0.0191653	0.0165395	0.0112275	0.0096633	0.0101063	0.0110825	0.0111145	0.00719912	0.0130967	0.0101924	0.00827919	0.00884723	0.0141619	0.0105474	0.00932027	0.0116375	0.0129337	0.0105334	0.0158683	0.0141439	0.0178909	0.0172487	0.0171607	0.0133248	0.0124276	0.0146931	0.0149981	0.00946528	0.0109164	0.0100443	0.0121306	0.00939128	0.0119536	0.0112835	0.0133378
TD No14	0.0123806	0.00882923	0.0125997	0.0117655	0.0128417	0.0122106	0.0163935	0.0185991	0.0313363	0.00938028	0.0151782	0.0199937	0.00698511	0.0156333	0.0184921	0.0240887	0.0146641	0.0137569	0.0135668	0.0122646	0.0174018	0.0167176	0.0149081	0.0178719	0.0196845	0.0138699	0.0129287	0.014421	0.0136428	0.0133418	0.0109714	0.0115515	0.0110244	0.00792017	0.00955129	0.0137089	0.022832	0.0155963	0.0112695	0.0111625	0.0153712	0.014185	0.00939628	0.0147111	0.00994533	0.014511	0.0102494	0.0190313	0.0159494
TD No15	0.0128747	0.0135898	0.0141499	0.0157643	0.0113625	0.00938228	0.0131138	0.0135378	0.0112085	0.00923126	0.0102374	0.0161334	0.0127567	0.014259	0.0112145	0.0100103	0.0138139	0.0112995	0.00888923	0.0120496	0.0112195	0.0105294	0.00769215	0.00957429	0.0115535	0.014194	0.0120446	0.0127527	0.00927627	0.00997533	0.0115275	0.0101884	0.0108724	0.0132858	0.0140869	0.0168866	0.018308	0.0110184	0.0107914	0.0139599	0.0173137	0.0134188	0.00944428	0.0135508	0.0114615	0.0117495	0.0103564	0.0148001	0.0131728
TD No16	0.0153472	0.0115295	0.0125207	0.00992933	0.0160574	0.00823319	0.0115305	0.0196695	0.0147071	0.014379	0.0155012	0.018319	0.0168256	0.0190763	0.0225428	0.029983	0.0203778	0.0175938	0.0138139	0.00990932	0.0131778	0.0171157	0.0129347	0.0118646	0.0112385	0.00918426	0.0103724	0.0108934	0.0108864	0.00990032	0.0119716	0.014397	0.0140799	0.024648	0.0189993	0.0201197	0.0231281	0.0131988	0.0193744	0.0186462	0.0161744	0.0121166	0.0158153	0.0126797	0.0124196	0.0115105	0.0121956	0.0119806	0.0109044
TD No17	0.0178989	0.0162674	0.0120086	0.0196445	0.0222177	0.0200367	0.0189163	0.0141139	0.0112585	0.0165515	0.0126217	0.0138639	0.0133588	0.0102384	0.0115255	0.0118246	0.0123706	0.0186412	0.0215103	0.0226129	0.0166255	0.0167546	0.022948	0.0183691	0.0195475	0.0167716	0.0101583	0.014358	0.018196	0.00750414	0.0127047	0.0140239	0.0126367	0.0110715	0.0120896	0.0195015	0.0135118	0.0112955	0.0105994	0.0118886	0.0136789	0.00929927	0.0139539	0.0136478	0.00903825	0.0109734	0.00958429	0.0174978	0.0119686
TD No18	0.0105674	0.0155743	0.0155593	0.0188782	0.0112855	0.0107374	0.0101223	0.0183611	0.0205719	0.00959429	0.00692011	0.014637	0.00911125	0.00916926	0.0163955	0.0243728	0.00972331	0.0130837	0.0116555	0.0113605	0.00774615	0.0132328	0.00867922	0.0107314	0.0123036	0.0183931	0.0140859	0.0138969	0.0131908	0.0113405	0.0129907	0.0147171	0.0112975	0.0117675	0.0115565	0.0125807	0.0197686	0.0134678	0.0101633	0.014275	0.018105	0.014472	0.0126717	0.0159253	0.0169866	0.0133108	0.0124846	0.0161584	0.00972031
ImCoh in gamma band	Sensor1 and seed sensor	Sensor2 and seed sensor	Sensor3 and seed sensor	Sensor4 and seed sensor	Sensor5 and seed sensor	Sensor6 and seed sensor	Sensor7 and seed sensor	Sensor8 and seed sensor	Sensor9 and seed sensor	Sensor10 and seed sensor	Sensor11 and seed sensor	Sensor12 and seed sensor	Sensor13 and seed sensor	Sensor14 and seed sensor	Sensor15 and seed sensor	Sensor16 and seed sensor	Sensor17 and seed sensor	Sensor18 and seed sensor	Sensor19 and seed sensor	Sensor20 and seed sensor	Sensor21 and seed sensor	Sensor22 and seed sensor	Sensor23 and seed sensor	Sensor24 and seed sensor	Sensor25 and seed sensor	Sensor26 and seed sensor	Sensor27 and seed sensor	Sensor28 and seed sensor	Sensor29 and seed sensor	Sensor30 and seed sensor	Sensor31 and seed sensor	Sensor32 and seed sensor	Sensor33 and seed sensor	Sensor34 and seed sensor	Sensor35 and seed sensor	Sensor36 and seed sensor	Sensor37 and seed sensor	Sensor38 and seed sensor	Sensor39 and seed sensor	Sensor40 and seed sensor	Sensor41 and seed sensor	Sensor42 and seed sensor	Sensor43 and seed sensor	Sensor44 and seed sensor	Sensor45 and seed sensor	Sensor46 and seed sensor	Sensor47 and seed sensor	Sensor48 and seed sensor	Sensor49 and seed sensor
AS No1	0.0148791	0.0151302	0.0129397	0.018129	0.0116885	0.014424	0.0160654	0.0140669	0.0114015	0.0134798	0.018081	0.0125407	0.0117695	0.0158713	0.0183431	0.0177939	0.0124836	0.0200907	0.0156753	0.0141529	0.0131158	0.0253915	0.0158323	0.0104234	0.0165415	0.0172147	0.0139919	0.0116615	0.0123966	0.0139329	0.0128537	0.0137719	0.0121486	0.0138409	0.0123686	0.0114085	0.0189953	0.0111225	0.0140799	0.0101053	0.0124496	0.0152072	0.0127277	0.018224	0.0140159	0.014233	0.00807918	0.0166375	0.0148211
AS No2	0.0140179	0.0126607	0.0161964	0.0128977	0.0122686	0.0126567	0.0108064	0.0138489	0.0137549	0.0153722	0.0115895	0.0136899	0.0150461	0.0136829	0.0167826	0.0121526	0.014609	0.0124486	0.014416	0.00900424	0.0118846	0.0109464	0.0111165	0.0139109	0.0146811	0.00980931	0.00902324	0.0149991	0.0110124	0.0111415	0.00796917	0.00928427	0.0122726	0.0149711	0.00975231	0.0159133	0.0190123	0.0116645	0.0125357	0.0130427	0.0111945	0.00950529	0.0126247	0.00869422	0.00923326	0.0122946	0.0100153	0.0108604	0.0107074
AS No3	0.0105724	0.00975431	0.0121476	0.0106564	0.0121606	0.0138549	0.00975131	0.0138209	0.0136378	0.0126377	0.0122706	0.0125787	0.0137869	0.0204028	0.0120876	0.0174328	0.014334	0.0105644	0.0117495	0.0112975	0.0171307	0.0151862	0.0132058	0.0141299	0.0127527	0.0138309	0.0165615	0.0135468	0.0128337	0.0136448	0.0157283	0.0124786	0.0114635	0.0134008	0.0164715	0.0109854	0.018224	0.0111635	0.0127587	0.0112295	0.014396	0.0096953	0.0146971	0.0111615	0.0139429	0.0105974	0.0114125	0.0134428	0.0123316
AS No4	0.0129737	0.0141409	0.0138709	0.0156213	0.0136729	0.0127487	0.00816318	0.0129687	0.0140499	0.0107294	0.00934927	0.0153402	0.0188202	0.0117075	0.0113825	0.0179009	0.014208	0.0136308	0.0130907	0.0103694	0.0134088	0.0150911	0.0101253	0.0128747	0.0128247	0.0123726	0.0126517	0.0164255	0.0151232	0.0127877	0.0148291	0.0161434	0.0129847	0.0158503	0.00946128	0.0121496	0.00938128	0.0132308	0.0134838	0.0133568	0.0125047	0.0131878	0.00769115	0.0124716	0.00935127	0.0129597	0.0138149	0.0117245	0.0186192
AS No5	0.0281674	0.0231611	0.0210571	0.0102724	0.0156133	0.0161754	0.014623	0.0130897	0.0148651	0.0177329	0.0219475	0.0153032	0.0159133	0.0126757	0.01421	0.0167216	0.0242427	0.0190073	0.0238195	0.020812	0.0214123	0.0172327	0.0237545	0.0225848	0.0218465	0.0153732	0.0186722	0.0156333	0.0138799	0.0149711	0.0168036	0.0175148	0.0109894	0.0130747	0.0122726	0.0169086	0.0131048	0.0153882	0.0169616	0.0165405	0.0135518	0.0135678	0.0204218	0.014609	0.0153632	0.0186812	0.014376	0.0150001	0.0150261
AS No6	0.0213222	0.014214	0.0107424	0.0161614	0.0111295	0.0119266	0.0110545	0.0106344	0.0164305	0.00741214	0.01443	0.0136178	0.00986032	0.0122996	0.0102134	0.0104504	0.0140449	0.0141699	0.0128897	0.0105404	0.0151282	0.0158373	0.0126297	0.014554	0.0106334	0.00946728	0.0102544	0.0114005	0.00793917	0.0128757	0.0134738	0.00862521	0.0066661	0.0152282	0.0105574	0.0120686	0.0132668	0.0109044	0.0129557	0.0113125	0.0120526	0.0102924	0.0148691	0.014213	0.00878523	0.00755414	0.0114315	0.0129937	0.0232302
AS No7	0.0096613	0.0123496	0.0110685	0.0122476	0.0116765	0.0117705	0.0150241	0.0133808	0.0218365	0.0132948	0.00929627	0.0126347	0.0129747	0.0100733	0.0132508	0.0178599	0.0118896	0.0116785	0.0115595	0.0170356	0.00822019	0	0.0105454	0.0111545	0.0166755	0.0135558	0.0140499	0.0132088	0.0141089	0.0106894	0.0114145	0.0123566	0.0114245	0.0138689	0.0110124	0.0130427	0.0190313	0.0121696	0.0148951	0.014602	0.0177759	0.0175698	0.0130817	0.0167856	0.0120556	0.0159053	0.0105264	0.0164505	0.0153062
AS No8	0.0206399	0.0153002	0.0177739	0.0121936	0.0163435	0.0132118	0.0096073	0.00998933	0.0152772	0.0110755	0.0123796	0.0161904	0.0121056	0.0104104	0.018065	0.0202938	0.0114075	0.0137189	0.0131278	0.0175688	0.0176198	0.0105064	0.0169166	0.0159764	0.0154042	0.00853121	0.0120676	0.0137939	0.014482	0.0101393	0.0131058	0.0103464	0.00735413	0.00940428	0.0101493	0.0139389	0.0115095	0.0096023	0.00882023	0.00988332	0.0108994	0.0148531	0.014534	0.014529	0.0160074	0.0150811	0.0148891	0.0147121	0.0114365
AS No9	0.0128067	0.0112375	0.0117585	0.0115135	0.0101123	0.0130827	0.0167366	0.0186071	0.0178909	0.0138839	0.0164375	0.0211642	0.0136068	0.0168686	0.0206689	0.0184531	0.0137929	0.0121906	0.0136769	0.0148871	0.0130837	0.0129837	0.0113395	0.00893924	0.0135978	0.0131518	0.0129967	0.0106594	0.0126077	0.0105524	0.0126397	0.0129067	0.00955929	0.0114025	0.0165675	0.0148881	0.0132528	0.0129837	0.0194725	0.0106664	0.0169646	0.0121516	0.0140459	0.0169956	0.0176688	0.0139729	0.0164815	0.014204	0.0127017
AS No10	0.0169726	0.014186	0.0125807	0.0127647	0.0150411	0.0116005	0.0160214	0.0121156	0.0159073	0.00951329	0.0113075	0.014227	0.00746614	0.0119656	0.0179289	0.0152592	0.0170156	0.0155593	0.00874622	0.0147831	0.0129087	0.0139529	0.0125637	0.0144	0.0114585	0.0101704	0.00653609	0.0123496	0.0134008	0.0122056	0.0120266	0.0155182	0.0117635	0.0114895	0.0115955	0.0125717	0.0106524	0.0129357	0.00871422	0.0130327	0.0100933	0.0127907	0.00938528	0.0138299	0.0168686	0.0126437	0.0121906	0.0110044	0.0158813
AS No11	0.0121936	0.0164025	0.0158443	0.0130527	0.0105704	0.0139959	0.0103064	0.0179899	0.0215033	0.014196	0.0124666	0.0102314	0.0179379	0.0118125	0.0109584	0.0169576	0.0126977	0.0110585	0.0155733	0.0131538	0.0125207	0.0158423	0.0130217	0.0111325	0.0131218	0.0137709	0.00925526	0.0124346	0.014517	0.0129017	0.0173027	0.0133618	0.0112375	0.0133918	0.014261	0.0165115	0.0177969	0.0111385	0.0102354	0.0137269	0.0130377	0.014524	0.0121256	0.0159363	0.00909825	0.0114505	0.0131348	0.0158693	0.0111935
AS No12	0.0249952	0.0269335	0.0231481	0.0206439	0.0166305	0.0189163	0.0297788	0.0287249	0.0276721	0.0210231	0.0285808	0.0178049	0.0161644	0.0187012	0.0163495	0.0220426	0.0218285	0.0237955	0.0218985	0.0220366	0.0263381	0.032038	0.0257997	0.0242277	0.0212422	0.0171007	0.0325135	0.0327517	0.0231251	0.0187972	0.0209271	0.014555	0.0201957	0.0172807	0.0117995	0.0124756	0.0188312	0.0105594	0.0120006	0.0140779	0.0151001	0.0116525	0.014345	0.0116665	0.00865022	0.0125227	0.0156033	0.0200077	0.0127647
AS No13	0.0104244	0.0163515	0.0128917	0.0122946	0.00854621	0.0132428	0.0100733	0.0193024	0.0220476	0.0172667	0.0122166	0.0168696	0.0140419	0.014357	0.00821018	0.0169166	0.00877823	0.014445	0.0106984	0.0115515	0.0104104	0.0132398	0.0128547	0.0101664	0.0128857	0.0132498	0.00893224	0.0119956	0.00973131	0.00778916	0.0131978	0.0110775	0.0169986	0.0165755	0.0130727	0.0187832	0.0139439	0.0137919	0.00916226	0.0134198	0.0118346	0.0116525	0.0125007	0.0115315	0.00941628	0.0113015	0.00893424	0.0126787	0.0109574
AS No14	0.0100383	0.0108314	0.0107084	0.0167116	0.0119506	0.0120416	0.018317	0.0188382	0.0184721	0.0147511	0.0155132	0.0188842	0.0149701	0.0183611	0.024582	0.0222917	0.0123506	0.0151712	0.00792617	0.0165855	0.0119556	0.0109504	0.0100073	0.0135648	0.014247	0.0138509	0.00909025	0.0127827	0.00983932	0.0127067	0.0134928	0.0167756	0.0120726	0.0158343	0.0204128	0.0151091	0.0189453	0.018272	0.014444	0.0266663	0.0197526	0.0151372	0.0162304	0.0124206	0.0124556	0.0138059	0.01463	0.0126077	0.0123956
AS No15	0.014552	0.0140409	0.00922626	0.0157413	0.0125997	0.014615	0.0139189	0.0172967	0.0149001	0.0150751	0.0129707	0.0152482	0.0155853	0.0166535	0.0178609	0.0216364	0.01422	0.0121186	0.0117765	0.00990032	0.0108844	0.0106934	0.0116595	0.0105144	0.00863021	0.0151101	0.014199	0.0135678	0.00891224	0.00801917	0.0117965	0.01463	0.0102224	0.0115265	0.0163555	0.0131588	0.0189793	0.00863821	0.0119876	0.0148021	0.0169566	0.018142	0.0102064	0.00896224	0.00975631	0.0139759	0.0110795	0.0154672	0.0104264
AS No16	0.0147041	0.0157803	0.0131988	0.0121116	0.0111485	0.0163595	0.0117185	0.014573	0.0231711	0.0105234	0.00767815	0.0169566	0.0110825	0.0103184	0.0114655	0.0153062	0.0178989	0.0215053	0.0260729	0.0171967	0.0223087	0.0201677	0.0187022	0.0159554	0.0121996	0.0135188	0.00991132	0.0139799	0.00609108	0.0140829	0.0125407	0.0140649	0.0128357	0.0148321	0.0172157	0.0127357	0.00943128	0.0139469	0.0149411	0.0153792	0.0136458	0.0096273	0.0161914	0.0167166	0.0127707	0.0083922	0.0147671	0.0116365	0.0119876
AS No17	0.0163915	0.014576	0.0131908	0.0152882	0.0135208	0.0189663	0.014458	0.0167806	0.0162594	0.014263	0.0123686	0.0132758	0.014204	0.0107444	0.0140709	0.0133408	0.0122286	0.0113565	0.0115185	0.0115245	0.0124446	0.0107454	0.0120326	0.0158723	0.0114695	0.0108484	0.0100613	0.0112255	0.0101633	0.0115695	0.0104584	0.0154912	0.0108434	0.0139579	0.0100323	0.0205989	0.0152142	0.0134848	0.00975031	0.0137769	0.0137699	0.0113135	0.0132668	0.0100403	0.0130767	0.0125607	0.0105714	0.00954829	0.00874322
AS No18	0.0107264	0.0140259	0.014318	0.0141179	0.0117875	0.0127857	0.0110655	0.0115525	0.0198266	0.0151392	0.0148771	0.0132678	0.0129167	0.00823519	0.0175688	0.0188852	0.00872922	0.0129667	0.0110424	0.0119436	0.0105614	0.0113325	0.00994233	0.00874522	0.0107674	0.0110284	0.00937928	0.0128457	0.0110765	0.0112575	0.0101473	0.0160634	0.0161464	0.0106694	0.0130527	0.0154362	0.0138159	0.0176748	0.00983632	0.0149181	0.0130817	0.0138969	0.0136989	0.0175918	0.0125327	0.0177729	0.0134318	0.014367	0.0149171
TD No1	0.0122236	0.00943428	0.0100703	0.0132188	0.0100953	0.0121776	0.0123636	0.0125177	0.0178159	0.0118346	0.0150611	0.0132998	0.0107444	0.0195715	0.0135968	0.0151892	0.0128427	0.0125777	0.00938228	0.0109084	0.0112165	0.014373	0.0103154	0.0169226	0.0115335	0.0121926	0.00876922	0.0134018	0.0136378	0.00938328	0.00925126	0.00925426	0.00987932	0.0172467	0.014523	0.0123206	0.0157303	0.0150991	0.0120556	0.014358	0.0177199	0.0101603	0.0210581	0.0118366	0.0117835	0.0157893	0.0136128	0.0127647	0.0133618
TD No2	0.00870322	0.0116565	0.0126427	0.0192734	0.0114715	0.0117965	0.0118776	0.0198156	0.0172587	0.0120126	0.0137799	0.0154082	0.0137639	0.0116275	0.0148621	0.0176888	0.0135538	0.00938028	0.0104964	0.0125767	0.0116995	0.0128767	0.0124166	0.0096373	0.0139559	0.0120206	0.0112865	0.0115015	0.0123186	0.0113345	0.0162374	0.014356	0.0136779	0.0131848	0.0110655	0.0127117	0.0184881	0.0101644	0.00938028	0.0130267	0.0172737	0.0123816	0.0122946	0.0110805	0.00998933	0.014436	0.00956429	0.0132598	0.0110414
TD No3	0.0119266	0.0126997	0.0150361	0.0126847	0.0117735	0.018078	0.014494	0.0150731	0.0147471	0.0129907	0.018168	0.0195935	0.0176518	0.018217	0.0222577	0.0147011	0.0113725	0.0205509	0.0158803	0.0134828	0.0106774	0.0188032	0.0184951	0.0156643	0.0114005	0.0116415	0.0112315	0.0124456	0.0178549	0.0117365	0.0133148	0.014653	0.0160934	0.0169456	0.014522	0.0111975	0.0206199	0.0188472	0.0179209	0.0192374	0.0174508	0.0161614	0.0178129	0.0127227	0.0150521	0.0156943	0.0127037	0.0159464	0.0149921
TD No4	0.0243638	0.0338299	0.018118	0.0183591	0.0271146	0.0196445	0.014624	0.0189793	0.0221496	0.0155082	0.0173167	0.0230051	0.0147621	0.0169536	0.0194885	0.0269185	0.0176298	0.0225068	0.0283516	0.0227129	0.0169856	0.0188742	0.0203718	0.018303	0.0156853	0.0173888	0.0179119	0.0166195	0.0167566	0.0141519	0.0215153	0.014639	0.0177069	0.0105774	0.0154012	0.0176518	0.020844	0.0204048	0.0117155	0.0171277	0.0197636	0.0150871	0.0141599	0.0141649	0.0170787	0.0121126	0.0186101	0.0162004	0.0154062
TD No5	0.0100663	0.0106794	0.0153022	0.0113795	0.0136719	0.0176898	0.0149561	0.00915226	0.0150731	0.0157203	0.00930827	0.00982232	0.0134478	0.0127177	0.0109884	0.0140909	0.0124346	0.014525	0.0139759	0.0113505	0.014457	0.0158313	0.0158283	0.0134958	0.0133708	0.0127117	0.0112125	0.01461	0.0112275	0.0153762	0.00983832	0.0126037	0.0124046	0.0110334	0.00987232	0.0109654	0.0112145	0.0101794	0.0115575	0.0149691	0.014421	0.00922526	0.0164935	0.0121446	0.0165155	0.01426	0.0109254	0.0113195	0.0122046
TD No6	0.00696311	0.0105644	0.014248	0.0101253	0.0118806	0.0109954	0.0128167	0.00975831	0.014445	0.014477	0.0108194	0.0133438	0.0125257	0.0108444	0.00894724	0.0122856	0.0119256	0.00729713	0.0112895	0.00885323	0.0113335	0.0122476	0.0117305	0.0102904	0.0131188	0.00707312	0.0101593	0.0109744	0.0120176	0.0118286	0.0108814	0.0122066	0.0109484	0.0118836	0.0129657	0.0111795	0.0132118	0.0112805	0.0139749	0.0171407	0.0124506	0.0123646	0.0100693	0.0114835	0.00924826	0.0113905	0.00887423	0.0133168	0.0126147
TD No7	0.0161844	0.0140909	0.0129277	0.0117385	0.0147371	0.0139279	0.0107564	0.0200687	0.0193684	0.0146751	0.0131218	0.0164955	0.0121876	0.0152142	0.0161624	0.0167846	0.0107234	0.0127317	0.0139229	0.014328	0.0102924	0.0116945	0.0128307	0.014605	0.0140239	0.0102624	0.00983232	0.0106864	0.0130387	0.0158133	0.0138749	0.0175078	0.0128237	0.0140309	0.01428	0.0128857	0.0193804	0.0114885	0.0118796	0.0187082	0.0130307	0.0138629	0.00804717	0.0151982	0.0126537	0.0106644	0.00991232	0.0169416	0.0135198
TD No8	0.00874622	0.0119396	0.0109954	0.00937427	0.00923626	0.0106564	0.0174068	0.0166445	0.018311	0.0131658	0.0165625	0.0166215	0.0109404	0.0191173	0.0125627	0.0161414	0.0154812	0.0120556	0.0113395	0.0111835	0.0161714	0.0138539	0.0127157	0.00908625	0.0130557	0.0120506	0.0164295	0.0107194	0.0115685	0.0111385	0.00957129	0.00874222	0.0139409	0.0137169	0.0132478	0.0123006	0.0171377	0.0122316	0.0137609	0.0174698	0.0131228	0.0171527	0.0160784	0.0158073	0.0123696	0.014302	0.0126267	0.0120696	0.0139929
TD No9	0.00982832	0.0109574	0.0113865	0.00852921	0.0118806	0.0138819	0.0168756	0.0179049	0.0172207	0.0133418	0.0170727	0.0128017	0.014296	0.0174138	0.0121406	0.0138009	0.0118776	0.0100953	0.0124076	0.00867822	0.0156113	0.0158263	0.0156943	0.0154652	0.014511	0.0108774	0.0172107	0.0157313	0.0125237	0.0108454	0.0171887	0.0144	0.0134968	0.0108444	0.0105734	0.0129397	0.0116005	0.014394	0.0149381	0.0139029	0.0164115	0.0140899	0.014508	0.0179139	0.0116475	0.0116125	0.0123706	0.0149321	0.0163375
TD No10	0.0104364	0.014652	0.0117615	0.0159113	0.0120316	0.0120706	0.0103644	0.0134408	0.0141369	0.0132378	0.00933427	0.0151352	0.0110094	0.0126157	0.0199647	0.0168126	0.0148421	0.0139949	0.0104044	0.0151061	0.0133108	0.0114905	0.0119076	0.0101944	0.0151152	0.0128687	0.0103054	0.0121406	0.0137979	0.0133968	0.00955829	0.0122066	0.00746314	0.0118606	0.0109024	0.0096203	0.0141579	0.0137969	0.0111695	0.0096813	0.0165995	0.0112485	0.0125857	0.0113725	0.0116805	0.0106854	0.0137759	0.0165755	0.0106204
TD No11	0.0136258	0.0101073	0.00997433	0.0171517	0.0179059	0.0131388	0.0127417	0.0123196	0.0166535	0.0106394	0.0188242	0.014223	0.0140979	0.01438	0.014337	0.018048	0.0126097	0.0125547	0.0100093	0.00958129	0.0100753	0.0114615	0.0133348	0.0125237	0.0100843	0.0115215	0.0141559	0.00710412	0.0115305	0.014594	0.0104684	0.0128417	0.0118806	0.0138829	0.0152032	0.0116355	0.0153162	0.0127347	0.0137239	0.0130197	0.018203	0.0116535	0.0150141	0.0125207	0.0119946	0.0103884	0.0110054	0.0165295	0.0123476
TD No12	0.0102484	0.00753914	0.0115615	0.0120606	0.0129927	0.0100763	0.0113775	0.01437	0.02084	0.00752514	0.0159403	0.0176438	0.0123986	0.0146611	0.0187052	0.0252153	0.0138179	0.0118616	0.0105014	0.00907625	0.0116945	0.0116735	0.00826119	0.0115225	0.0136478	0.0168726	0.0096363	0.0096323	0.0124146	0.0112855	0.0128207	0.0129167	0.0110294	0.0111275	0.0133308	0.0137279	0.0172737	0.0126757	0.0123606	0.0171237	0.0155533	0.0100313	0.0150501	0.0104234	0.00977331	0.0134378	0.00953729	0.0150601	0.0130457
TD No13	0.00762315	0.00880723	0.0147661	0.0131808	0.00790016	0.0108924	0.0154792	0.0165895	0.0186572	0.0126157	0.0156343	0.0163305	0.0118856	0.0100763	0.0151362	0.0155503	0.0128087	0.0153112	0.0132668	0.0103344	0.0106234	0.0185351	0.0150971	0.0116505	0.0121006	0.0114395	0.0122906	0.0156803	0.0149001	0.0136528	0.0137289	0.0133858	0.0108574	0.0156903	0.0100543	0.0102064	0.0154152	0.014292	0.0118266	0.0139149	0.0133528	0.0125257	0.0187802	0.0102924	0.0125847	0.014324	0.0140469	0.0150071	0.0165065
TD No14	0.00988332	0.0115575	0.0105224	0.0118536	0.0121486	0.0113655	0.0128287	0.014266	0.0133658	0.0129607	0.0114205	0.0172997	0.0148851	0.0101533	0.0151112	0.014446	0.0162794	0.0164545	0.0117685	0.0100643	0.0132818	0.00974731	0.0101413	0.00920726	0.00958429	0.0125947	0.0158123	0.0108764	0.0148361	0.00859621	0.0111045	0.0176738	0.0132548	0.00865222	0.0113075	0.0135018	0.0156533	0.0117635	0.0128257	0.0160114	0.0166635	0.0096283	0.0201967	0.0170517	0.0103914	0.0205279	0.0129767	0.0135628	0.0105144
TD No15	0.0132818	0.0109674	0.01423	0.0154062	0.0134498	0.0127357	0.0178429	0.0188452	0.0117545	0.0127027	0.014213	0.0147411	0.0105284	0.00974231	0.0132098	0.0178929	0.0114785	0.0157103	0.0133918	0.0101613	0.0138999	0.0114785	0.0116575	0.0107834	0.0118916	0.0117705	0.0140049	0.0130407	0.0130707	0.0146741	0.0173948	0.0135278	0.0101934	0.0109064	0.0121226	0.0140199	0.0138859	0.0135218	0.0128517	0.0111625	0.0138599	0.0131508	0.0105614	0.0106724	0.0114265	0.0105904	0.0172707	0.0107774	0.0096103
TD No16	0.0137229	0.0115335	0.0127367	0.0106004	0.0105734	0.0118276	0.0138519	0.0157493	0.0189263	0.00992633	0.0125537	0.0159804	0.0105454	0.0149971	0.0159353	0.0201067	0.0109034	0.0116925	0.0096833	0.0146901	0.0141039	0.0129257	0.014446	0.0150301	0.0121986	0.0118145	0.0125167	0.0121336	0.00988432	0.0141479	0.0127977	0.0101453	0.0121836	0.0119666	0.020718	0.0191503	0.0154232	0.014392	0.00811418	0.0124456	0.0179079	0.0130577	0.0118176	0.0138219	0.0147371	0.00976331	0.0116075	0.0113515	0.0122996
TD No17	0.0149711	0.014393	0.0139809	0.0126127	0.0125817	0.0112615	0.0131027	0.0101233	0.0124826	0.0137079	0.0175778	0.0169506	0.0125187	0.0155312	0.0163325	0.018216	0.0120506	0.0126767	0.0107834	0.0118316	0.0158123	0.014512	0.0149771	0.0159954	0.0119406	0.0152402	0.0126477	0.0104404	0.0115565	0.0102044	0.0115965	0.0178159	0.014228	0.0147991	0.0126947	0.0188082	0.0167076	0.0126747	0.0111105	0.0173747	0.0158153	0.0116775	0.0137189	0.0131778	0.0096513	0.018116	0.0128357	0.0112835	0.0123036
TD No18	0.0154842	0.0101393	0.0110565	0.0127787	0.0137059	0.0120596	0.0135088	0.0153432	0.0169596	0.0105034	0.0132628	0.0147861	0.0107114	0.0106584	0.0151782	0.0156373	0.00734313	0.0161474	0.0131037	0.0135248	0.0108224	0.0124896	0.0140599	0.0105794	0.0115705	0.0166345	0.0121466	0.0116155	0.0135818	0.0135058	0.0153312	0.0139329	0.0138649	0.0103734	0.0154872	0.0173017	0.0154472	0.0118766	0.0118696	0.0110324	0.0105434	0.0113275	0.00950329	0.0169606	0.0130117	0.0118446	0.0129677	0.00935227	0.0209541
[truncated: 98 more columns]
